# Supplementary material for: Homoeolog expression bias and expression level dominance (ELD) in four tissues of natural allotetraploid Brassica napus
Source: BMC Genomics. 2020 Apr 29;21:330. doi: 10.1186/s12864-020-6747-1 (PMC7191788; doi:10.1186/s12864-020-6747-1)
Supplement: Supplementary file 3 — Additional file 3 : Table S1. Gene ontology (GO) classification of up−/down-regulated DEGs. [file 12864_2020_6747_MOESM3_ESM.xlsx]

## Sheet: N_vs_R_upDEGs
Table S1 Gene ontology (GO) classification of up-/down-regulated DEGs.
Category	GO term	Term discription	Number of genes				P value
			NF_vs_RF	NL_vs_RL	NQ_vs_RQ	NS_vs_RS
cellular component	GO:0005623	cell	1982	1630	1938	2355	<0.001
	GO:0044464	cell part	1982	1630	1938	2355	<0.001
	GO:0044422	organelle part	707	603	695	930	0.001
	GO:0043226	organelle	1470	1255	1464	1868	<0.001
	GO:0016020	membrane	996	766	927	959	<0.001
	GO:0032991	protein-containing complex	213	187	244	412	<0.001
	GO:0031974	membrane-enclosed lumen	157	129	184	346	<0.001
molecular function	GO:0003824	catalytic activity	621	479	558	598	0.009
	GO:0005215	transporter activity	131	74	108	92	0.002
	GO:0140110	transcription regulator activity	207	177	223	193	0.009
	GO:0005198	structural molecule activity	21	11	19	38	0.026
biological process	GO:0071840	cellular component organization or biogenesis	303	233	323	414	0.009
	GO:0050896	response to stimulus	765	650	684	719	<0.001
	GO:0008283	cell proliferation	31	31	29	63	0.008

## Sheet: N_vs_R_downDEGs
Category	GO term	Term discription	Number of genes				P value
			NF_vs_RF	NL_vs_RL	NQ_vs_RQ	NS_vs_RS
cellular component	GO:0016020	membrane	1073	801	1030	1436	0.042
	GO:0032991	protein-containing complex	288	240	264	258	<0.001
	GO:0031974	membrane-enclosed lumen	174	160	177	139	<0.001
	GO:0055044	symplast	191	109	170	192	0.041
	GO:0030054	cell junction	193	110	173	194	0.036
molecular function	GO:0005488	binding	348	318	373	424	0.005
	GO:0005215	transporter activity	103	107	111	185	0.009
	GO:0005198	structural molecule activity	39	33	25	23	0.004
	GO:0140110	transcription regulator activity	227	130	197	295	0.013
biological process	GO:0032502	developmental process	438	335	395	418	<0.001
	GO:0032501	multicellular organismal process	419	329	379	405	<0.001
	GO:0071840	cellular component organization or biogenesis	333	272	287	357	0.01
	GO:0051179	localization	244	251	254	351	0.002
	GO:0050896	response to stimulus	814	598	889	1145	<0.001
	GO:0022414	reproductive process	208	171	178	190	<0.001
	GO:0000003	reproduction	226	199	194	204	<0.001
	GO:0048519	negative regulation of biological process	161	147	162	174	0.019
	GO:0048518	positive regulation of biological process	136	132	131	145	0.006
	GO:0040011	locomotion	25	30	19	23	0.019
	GO:0040007	growth	113	109	101	102	<0.001
	GO:0006200	obsolete ATP catabolic process	54	66	56	72	0.022
	GO:0048610	obsolete cellular process involved in reproduction	45	51	39	46	0.013

## Sheet: N_vs_O_upDEGs
Category	GO term	Term discription	Number of genes				P value
			NF_vs_OF	NL_vs_OL	NQ_vs_OQ	NS_vs_OS
cellular component	GO:0005623	cell	1333	1103	1040	912	0.001
	GO:0044464	cell part	1333	1103	1040	912	0.001
	GO:0044422	organelle part	405	404	358	356	<0.001
	GO:0043226	organelle	961	886	795	722	<0.001
	GO:0016020	membrane	724	481	509	420	0.009
	GO:0032991	protein-containing complex	126	122	117	159	<0.001
	GO:0031974	membrane-enclosed lumen	94	90	95	127	<0.001
	GO:0005576	extracellular region	141	55	91	76	<0.001
molecular function	GO:0140110	transcription regulator activity	162	170	155	113	0.014
	GO:0005198	structural molecule activity	18	8	12	23	0.005
biological process	GO:0071840	cellular component organization or biogenesis	190	152	151	181	<0.001
	GO:0050896	response to stimulus	541	474	415	303	<0.001
	GO:0002376	immune system process	45	23	44	24	0.042
	GO:0040007	growth	86	45	58	68	0.012

## Sheet: N_vs_O_downDEGs
Category	GO term	Term discription	Number of genes				P value
			NF_vs_OF	NL_vs_OL	NQ_vs_OQ	NS_vs_OS
cellular component	GO:0005623	cell	1782	1343	1440	1584	0.041
	GO:0044464	cell part	1782	1343	1440	1584	0.041
	GO:0043226	organelle	1398	1030	1104	1185	0.025
	GO:0044422	organelle part	748	535	587	537	<0.001
	GO:0032991	protein-containing complex	237	170	199	153	0.001
	GO:0030054	cell junction	186	174	175	165	0.027
	GO:0031974	membrane-enclosed lumen	184	148	153	122	0.003
	GO:0055044	symplast	185	172	174	162	0.026
molecular function	GO:0140110	transcription regulator activity	176	119	136	207	0.003
biological process	GO:0065007	biological regulation	503	388	411	532	0.021
	GO:0050896	response to stimulus	656	543	576	750	<0.001
	GO:0051704	multi-organism process	208	195	179	250	0.005
	GO:0023052	signaling	109	112	117	148	0.007
	GO:0002376	immune system process	59	75	48	99	<0.001
	GO:0048511	rhythmic process	10	18	8	11	0.045
	GO:0040007	growth	75	83	77	72	0.037
