# Supplementary material for: Homoeolog expression bias and expression level dominance (ELD) in four tissues of natural allotetraploid Brassica napus
Source: BMC Genomics. 2020 Apr 29;21:330. doi: 10.1186/s12864-020-6747-1 (PMC7191788; doi:10.1186/s12864-020-6747-1)
Supplement: Supplementary file 4 — Additional file 4 : Table S2. Statistics of the KEGG enrichment in different comparison groups. [file 12864_2020_6747_MOESM4_ESM.xls]

## Sheet: NS_vs_RS
Table S2 Statistics of the KEGG enrichment in different comparison groups
ID	Description	qvalue	geneID	Count
ko00010	Glycolysis / Gluconeogenesis	0.982812	BraA04g015630.3C/BraA08g022720.3C/BraA01g004020.3C/BraA09g055600.3C/BraA01g023010.3C/BraA09g055370.3C/BraA10g011290.3C/BraA06g018870.3C/BraA01g000200.3C/BraA09g044960.3C/BraA04g025990.3C/BraA05g042370.3C/BraA06g044580.3C/BraA01g023870.3C/BraA09g043410.3C/	50
ko00020	Citrate cycle (TCA cycle)	0.982812	BraA06g022700.3C/BraA03g006410.3C/BraA02g003100.3C/BraA08g020550.3C/BraA09g043410.3C/BraA09g003180.3C/BraA01g044230.3C/BraA03g008890.3C/BraA08g031940.3C/BraA07g023590.3C/BraA06g029260.3C/BraA06g037640.3C/BraA10g030620.3C/BraA03g000830.3C/BraA05g000400.3C/	21
ko00030	Pentose phosphate pathway	0.197153	BraA04g015630.3C/BraA08g022720.3C/BraA09g055600.3C/BraA06g031780.3C/BraA01g000200.3C/BraA09g013650.3C/BraA09g044960.3C/BraA04g025990.3C/BraA08g009110.3C/BraA06g044580.3C/BraA08g006060.3C/BraA09g050480.3C/BraA03g044370.3C/BraA02g034560.3C/BraA02g020240.3C/	34
ko00040	Pentose and glucuronate interconversions	0.982812	BraA05g036980.3C/BraA07g025670.3C/BraA09g044170.3C/BraA02g013160.3C/BraA09g008350.3C/BraA03g023660.3C/BraA10g010520.3C/BraA09g049100.3C/BraA03g044370.3C/BraA07g002970.3C/BraA10g029620.3C/BraA09g061290.3C/BraA09g017130.3C/BraA03g033430.3C/BraA05g037880.3C/	51
ko00051	Fructose and mannose metabolism	0.982812	BraA04g015630.3C/BraA08g022720.3C/BraA09g055600.3C/BraA01g000200.3C/BraA09g044960.3C/BraA04g025990.3C/BraA06g044580.3C/BraA08g006060.3C/BraA10g010520.3C/BraA03g021070.3C/BraA08g013460.3C/BraA06g028790.3C/BraA01g019090.3C/BraA03g055960.3C/BraA10g015740.3C/	27
ko00052	Galactose metabolism	0.982812	BraA09g060900.3C/BraA06g009420.3C/BraA05g000680.3C/BraA02g002710.3C/BraA09g018570.3C/BraA04g006680.3C/BraA05g033210.3C/BraA04g012960.3C/BraA08g030770.3C/BraA10g020320.3C/BraA06g000740.3C/BraA01g043720.3C/BraA03g007910.3C/BraA06g003260.3C/BraA09g047020.3C/	27
ko00053	Ascorbate and aldarate metabolism	0.982812	BraA01g004020.3C/BraA07g040850.3C/BraA06g018870.3C/BraA08g019700.3C/BraA03g043300.3C/BraA03g026770.3C/BraA08g026360.3C/BraA01g017580.3C/BraA09g038420.3C/BraA02g013520.3C/BraA09g013500.3C/BraA10g023980.3C/BraA06g037360.3C/BraA09g063050.3C/BraA03g006880.3C/	17
ko00061	Fatty acid biosynthesis	0.982812	BraA03g006900.3C/BraA01g014520.3C/BraA04g004250.3C/BraA03g016080.3C/BraA05g039380.3C/BraA09g012600.3C/BraA03g022970.3C/BraA01g044100.3C/BraA06g005660.3C/BraA09g037260.3C/BraA08g033120.3C/BraA05g014050.3C/BraA07g008000.3C/BraA03g031070.3C/BraA10g021900.3C/	22
ko00062	Fatty acid elongation	0.982812	BraA01g025460.3C/BraA02g010720.3C/BraA08g033410.3C/BraA07g004540.3C/BraA02g030820.3C/BraA06g041190.3C/BraA03g030060.3C/BraA07g012430.3C/BraA10g023600.3C/BraA01g019180.3C/BraA05g038960.3C/BraA06g041180.3C/BraA03g007270.3C	13
ko00071	Fatty acid degradation	0.982812	BraA01g004020.3C/BraA08g010550.3C/BraA09g055370.3C/BraA06g018870.3C/BraA03g054820.3C/BraA01g014520.3C/BraA05g039380.3C/BraA09g008510.3C/BraA01g041760.3C/BraA08g026360.3C/BraA09g022910.3C/BraA04g008050.3C/BraA03g017600.3C/BraA10g005020.3C/BraA05g019770.3C/	16
ko00072	Synthesis and degradation of ketone bodies	0.982812	BraA03g025350.3C/BraA09g026740.3C/BraA09g022910.3C	3
ko00073	Cutin, suberine and wax biosynthesis	0.982812	BraA09g000630.3C/BraA02g019970.3C/BraA10g018910.3C/BraA05g011450.3C/BraA04g011210.3C/BraA05g014570.3C/BraA08g016400.3C/BraA03g017710.3C/BraA06g023410.3C/BraA09g018290.3C/BraA06g018310.3C	11
ko00100	Steroid biosynthesis	0.982812	BraA03g058950.3C/BraA01g001230.3C/BraAnng000460.3C/BraA07g039560.3C/BraA07g037900.3C/BraA10g004020.3C/BraA09g006230.3C/BraA06g031540.3C/BraA09g057250.3C/BraA04g016830.3C/BraA01g013370.3C/BraA10g032260.3C/BraA01g003670.3C	13
ko00130	Ubiquinone and other terpenoid-quinone biosynthesis	0.521814	BraA01g014290.3C/BraA10g022640.3C/BraA02g014250.3C/BraA03g012490.3C/BraA02g011420.3C/BraA03g054450.3C/BraA10g005300.3C/BraA03g060260.3C/BraA03g013910.3C/BraA07g005830.3C/BraA04g021710.3C/BraA08g006270.3C/BraA07g025380.3C/BraA01g009070.3C/BraA01g009080.3C/	26
ko00190	Oxidative phosphorylation	0.982812	BraA06g015530.3C/BraA02g024930.3C/BraA01g005820.3C/BraA03g028250.3C/BraA08g017060.3C/BraA09g059520.3C/BraA07g041890.3C/BraA08g016110.3C/BraA03g027010.3C/BraA03g000650.3C/BraA09g025620.3C/BraA08g018890.3C/BraA05g000280.3C/BraA02g021060.3C/BraA09g003180.3C/	54
ko00195	Photosynthesis	1.46797e-16	BraA08g035330.3C/BraA06g005580.3C/BraA02g017820.3C/BraA07g033020.3C/BraA09g008070.3C/BraA07g031170.3C/BraA07g010120.3C/BraA01g005820.3C/BraA06g002120.3C/BraA05g016110.3C/BraA03g028630.3C/BraA08g005880.3C/BraA03g063100.3C/BraA03g028250.3C/BraA02g044420.3C/	69
ko00196	Photosynthesis - antenna proteins	0.00894402	BraA09g028120.3C/BraA08g028350.3C/BraA03g027230.3C/BraA10g012410.3C/BraA09g058520.3C/BraA09g045720.3C/BraA06g011900.3C/BraA01g029170.3C/BraA07g021900.3C/BraA03g065020.3C/BraA02g014020.3C/BraA09g016320.3C/BraA02g023540.3C/BraA05g037360.3C	14
ko00220	Arginine biosynthesis	0.982812	BraA08g026570.3C/BraA10g021840.3C/BraA09g039860.3C/BraA02g025720.3C/BraA03g063280.3C/BraA06g044960.3C/BraA04g009580.3C/BraA01g000040.3C/BraA03g038160.3C/BraA01g015580.3C/BraA04g010460.3C/BraA02g008260.3C/BraA09g012690.3C/BraA01g001280.3C/BraA10g023190.3C	15
ko00230	Purine metabolism	0.811148	BraA08g009380.3C/BraA06g000230.3C/BraA02g021330.3C/BraA10g011290.3C/BraA02g010480.3C/BraA07g025620.3C/BraA07g005420.3C/BraA07g001360.3C/BraA08g010990.3C/BraA06g027430.3C/BraA01g023870.3C/BraA06g010360.3C/BraA03g050250.3C/BraA09g004010.3C/BraA03g012140.3C/	85
ko00232	Caffeine metabolism	0.982812	BraA07g009600.3C/BraA09g002020.3C	2
ko00240	Pyrimidine metabolism	0.982812	BraA02g021330.3C/BraA02g010480.3C/BraA07g005420.3C/BraA08g010990.3C/BraA06g027430.3C/BraA06g010360.3C/BraA03g012140.3C/BraA05g029770.3C/BraA04g020220.3C/BraA05g026690.3C/BraA01g003220.3C/BraA07g003840.3C/BraA03g039830.3C/BraA09g016900.3C/BraA02g017590.3C/	54
ko00250	Alanine, aspartate and glutamate metabolism	0.982812	BraA05g025100.3C/BraA08g026570.3C/BraA03g042340.3C/BraA10g021840.3C/BraA09g039860.3C/BraA10g022660.3C/BraA07g042400.3C/BraA07g031850.3C/BraA03g063280.3C/BraA02g025290.3C/BraA04g009580.3C/BraA06g026150.3C/BraA03g048270.3C/BraA09g010000.3C/BraA03g038160.3C/	28
ko00260	Glycine, serine and threonine metabolism	0.164439	BraA04g014870.3C/BraA01g023010.3C/BraA07g033260.3C/BraA08g026570.3C/BraA07g025780.3C/BraA05g009850.3C/BraA03g042340.3C/BraA08g021770.3C/BraA04g029900.3C/BraA09g039860.3C/BraA01g001110.3C/BraA05g036600.3C/BraA07g030970.3C/BraA08g008590.3C/BraA07g028040.3C/	45
ko00261	Monobactam biosynthesis	0.982812	BraA04g001470.3C/BraA02g004760.3C	2
ko00270	Cysteine and methionine metabolism	0.982812	BraA06g009580.3C/BraA01g014290.3C/BraA02g024030.3C/BraA02g030840.3C/BraA02g014250.3C/BraA05g034040.3C/BraA09g052490.3C/BraA02g003100.3C/BraA03g031420.3C/BraA06g006950.3C/BraA03g054450.3C/BraA06g003460.3C/BraA03g030940.3C/BraA03g063280.3C/BraA06g030320.3C/	51
ko00280	Valine, leucine and isoleucine degradation	0.982812	BraA04g020930.3C/BraA01g004020.3C/BraA03g025350.3C/BraA06g018870.3C/BraA09g026740.3C/BraA08g022260.3C/BraA06g006950.3C/BraA06g003460.3C/BraA01g042780.3C/BraA02g035700.3C/BraA08g026360.3C/BraA06g017480.3C/BraA09g022910.3C/BraA08g000670.3C/BraA08g032260.3C/	20
ko00281	Geraniol degradation	0.982812	BraA03g025350.3C	1
ko00290	Valine, leucine and isoleucine biosynthesis	0.982812	BraA03g016950.3C/BraA09g057230.3C/BraA05g036600.3C/BraA06g006950.3C/BraA06g003460.3C/BraA01g042780.3C/BraA03g033650.3C/BraA01g029860.3C/BraA07g042910.3C/BraA06g017480.3C/BraA02g025810.3C/BraA08g032260.3C/BraA02g025820.3C/BraA09g008780.3C	14
ko00300	Lysine biosynthesis	0.982812	BraA03g005010.3C/BraA10g026360.3C/BraA04g001470.3C/BraA02g004760.3C/BraA09g044590.3C	5
ko00310	Lysine degradation	0.982812	BraA01g004020.3C/BraA07g028920.3C/BraA07g028910.3C/BraA06g018870.3C/BraA03g006020.3C/BraA05g010000.3C/BraA10g031430.3C/BraA01g002590.3C/BraA08g026360.3C/BraA04g017190.3C/BraA06g029260.3C/BraA01g004800.3C/BraA09g022910.3C/BraA04g016660.3C/BraA03g001820.3C/	16
ko00330	Arginine and proline metabolism	0.982812	BraA01g004020.3C/BraA04g030630.3C/BraA08g015770.3C/BraA06g018870.3C/BraA03g005860.3C/BraA02g007880.3C/BraA05g003320.3C/BraA03g030940.3C/BraA03g063280.3C/BraA01g029270.3C/BraA01g003600.3C/BraA10g023650.3C/BraA06g026150.3C/BraA10g030500.3C/BraA08g026360.3C/	21
ko00340	Histidine metabolism	0.982812	BraA01g004020.3C/BraA06g006670.3C/BraA06g018870.3C/BraA08g026360.3C/BraA06g027330.3C/BraA09g033260.3C/BraA05g009170.3C/BraA07g036370.3C	8
ko00350	Tyrosine metabolism	0.982812	BraA01g014290.3C/BraA02g014250.3C/BraA09g055370.3C/BraA04g029900.3C/BraA03g054450.3C/BraA10g005300.3C/BraA03g063280.3C/BraA09g023530.3C/BraA01g009070.3C/BraA01g009080.3C/BraA01g008840.3C/BraA02g008260.3C/BraA03g063270.3C/BraA09g012690.3C/BraA07g036370.3C/	18
ko00360	Phenylalanine metabolism	0.982812	BraA01g014290.3C/BraA02g014250.3C/BraA04g029900.3C/BraA03g054450.3C/BraA10g005300.3C/BraA03g063280.3C/BraA04g021710.3C/BraA01g009070.3C/BraA01g009080.3C/BraA05g025870.3C/BraA02g008260.3C/BraA05g025900.3C/BraA03g016250.3C/BraA05g018190.3C/BraA03g063270.3C/	23
ko00361	Chlorocyclohexane and chlorobenzene degradation	0.982812	BraA05g012390.3C/BraA07g009490.3C	2
ko00362	Benzoate degradation	0.982812	BraA09g022910.3C	1
ko00364	Fluorobenzoate degradation	0.982812	BraA05g012390.3C/BraA07g009490.3C	2
ko00380	Tryptophan metabolism	0.982812	BraA08g015510.3C/BraA01g004020.3C/BraA03g059190.3C/BraA07g015670.3C/BraA06g018870.3C/BraA02g041530.3C/BraA01g015430.3C/BraA08g026360.3C/BraA02g019880.3C/BraA06g029260.3C/BraA09g022910.3C/BraA01g003280.3C/BraA07g035320.3C	13
ko00400	Phenylalanine, tyrosine and tryptophan biosynthesis	0.961478	BraA01g014290.3C/BraA04g014870.3C/BraA02g014250.3C/BraA03g054450.3C/BraA01g000480.3C/BraA06g036510.3C/BraA01g000850.3C/BraA03g063280.3C/BraA10g018830.3C/BraA03g053470.3C/BraA01g009070.3C/BraA01g009080.3C/BraA08g025300.3C/BraA07g041400.3C/BraA10g028500.3C/	26
ko00401	Novobiocin biosynthesis	0.982812	BraA01g014290.3C/BraA02g014250.3C/BraA03g054450.3C/BraA01g009070.3C/BraA01g009080.3C/BraA07g036370.3C/BraA08g015340.3C/BraA09g051040.3C	8
ko00405	Phenazine biosynthesis	0.982812	BraA08g025300.3C/BraA10g028500.3C	2
ko00410	beta-Alanine metabolism	0.982812	BraA04g020930.3C/BraA01g004020.3C/BraA04g030630.3C/BraA06g018870.3C/BraA03g005860.3C/BraA04g029900.3C/BraA05g003320.3C/BraA08g022260.3C/BraA05g029770.3C/BraA10g022660.3C/BraA07g031850.3C/BraA03g038130.3C/BraA01g034860.3C/BraA08g026360.3C/BraA03g007930.3C/	17
ko00430	Taurine and hypotaurine metabolism	0.982812	BraA10g022660.3C/BraA07g031850.3C/BraA02g020020.3C/BraA08g001410.3C/BraA09g048900.3C/BraA03g007930.3C/BraA05g003210.3C/BraA09g053690.3C/BraA10g011730.3C	9
ko00440	Phosphonate and phosphinate metabolism	0.982812	BraA06g009780.3C	1
ko00450	Selenocompound metabolism	0.982812	BraA05g002370.3C/BraA06g005650.3C/BraA03g031420.3C/BraA03g008230.3C/BraA02g007310.3C/BraA04g003510.3C/BraA09g014040.3C	7
ko00460	Cyanoamino acid metabolism	0.982812	BraA06g019860.3C/BraA03g011770.3C/BraA03g049730.3C/BraA02g040140.3C/BraA05g004350.3C/BraA08g021770.3C/BraA01g001110.3C/BraA09g038410.3C/BraA01g001320.3C/BraA01g043570.3C/BraA03g009930.3C/BraA03g011780.3C/BraA04g023640.3C/BraA06g019890.3C/BraA04g031140.3C/	27
ko00480	Glutathione metabolism	0.982812	BraA03g024560.3C/BraA09g053340.3C/BraA06g022700.3C/BraA03g006410.3C/BraA07g040850.3C/BraA10g022740.3C/BraA09g061930.3C/BraA05g014700.3C/BraA03g043300.3C/BraA09g013650.3C/BraA05g002410.3C/BraA08g009110.3C/BraA03g026770.3C/BraA07g034830.3C/BraA03g039830.3C/	41
ko00500	Starch and sucrose metabolism	0.860112	BraA02g038730.3C/BraA09g060900.3C/BraA06g019940.3C/BraA06g009420.3C/BraA09g000540.3C/BraA07g008810.3C/BraA04g025900.3C/BraA06g019860.3C/BraA03g011770.3C/BraA03g004140.3C/BraA03g049730.3C/BraA09g001880.3C/BraA09g036920.3C/BraA09g011880.3C/BraA02g040140.3C/	78
ko00510	N-Glycan biosynthesis	0.982812	BraA10g000030.3C/BraA03g009200.3C/BraA02g022260.3C/BraA09g007990.3C/BraA02g000730.3C/BraA08g002530.3C/BraA06g037520.3C/BraA02g024870.3C/BraA07g015700.3C/BraA09g031210.3C/BraA06g027270.3C/BraA01g025710.3C	12
ko00511	Other glycan degradation	0.982812	BraA04g006680.3C/BraA09g031520.3C/BraA09g064380.3C/BraA04g004820.3C/BraA03g002110.3C	5
ko00514	Other types of O-glycan biosynthesis	0.982812	BraA09g063500.3C/BraA05g002320.3C	2
ko00515	Mannose type O-glycan biosynthesis	0.982812	BraA09g036980.3C/BraA05g008290.3C	2
ko00520	Amino sugar and nucleotide sugar metabolism	0.982812	BraA06g028030.3C/BraA07g019060.3C/BraA09g036920.3C/BraA01g030170.3C/BraA03g030890.3C/BraA02g008040.3C/BraA05g012310.3C/BraA04g015780.3C/BraA09g014720.3C/BraA03g006860.3C/BraA06g044910.3C/BraA10g021040.3C/BraA03g008130.3C/BraA03g021070.3C/BraA10g031330.3C/	59
ko00521	Streptomycin biosynthesis	0.982812	BraA04g016220.3C/BraA09g055030.3C/BraA01g000700.3C/BraA06g003260.3C/BraA10g010420.3C	5
ko00531	Glycosaminoglycan degradation	0.982812	BraA04g006680.3C/BraA02g040840.3C/BraA09g064380.3C/BraA02g005060.3C/BraA04g004820.3C	5
ko00540	Lipopolysaccharide biosynthesis	0.982812	BraA05g017460.3C/BraA07g007380.3C/BraA07g026210.3C	3
ko00561	Glycerolipid metabolism	0.521814	BraA07g028720.3C/BraA01g004020.3C/BraA02g002710.3C/BraA06g018870.3C/BraA07g025780.3C/BraA08g028780.3C/BraA10g033680.3C/BraA02g002520.3C/BraA10g001190.3C/BraA09g066200.3C/BraA09g012380.3C/BraA02g022570.3C/BraA01g022340.3C/BraA08g026360.3C/BraA04g027680.3C/	39
ko00562	Inositol phosphate metabolism	0.982812	BraA04g016220.3C/BraA09g055030.3C/BraA01g000700.3C/BraA10g029850.3C/BraA01g041130.3C/BraA03g011680.3C/BraA06g021040.3C/BraA02g011480.3C/BraA09g061600.3C/BraA09g006220.3C/BraA10g016610.3C/BraA03g042610.3C/BraA08g022970.3C/BraA09g016720.3C/BraA09g052670.3C/	21
ko00563	Glycosylphosphatidylinositol (GPI)-anchor biosynthesis	0.982812	BraA02g022260.3C/BraA05g040660.3C/BraA06g037700.3C/BraA06g017400.3C/BraA09g015370.3C/BraA01g002920.3C	6
ko00564	Glycerophospholipid metabolism	0.982812	BraA04g028380.3C/BraA06g009780.3C/BraA02g041680.3C/BraA09g026730.3C/BraA06g032670.3C/BraA02g002520.3C/BraA03g063560.3C/BraA10g001190.3C/BraA09g066200.3C/BraA03g032140.3C/BraA04g031650.3C/BraA10g030390.3C/BraA04g013220.3C/BraA02g026380.3C/BraA09g012380.3C/	46
ko00565	Ether lipid metabolism	0.982812	BraA06g009780.3C/BraA02g041680.3C/BraA09g026730.3C/BraA06g032670.3C/BraA04g031650.3C/BraA02g026380.3C/BraA05g031290.3C/BraA10g032260.3C/BraA10g000160.3C	9
ko00590	Arachidonic acid metabolism	0.982812	BraA09g053340.3C/BraA09g013170.3C/BraA10g032260.3C/BraA06g025330.3C	4
ko00591	Linoleic acid metabolism	0.0608996	BraA02g016000.3C/BraA07g030990.3C/BraA07g025400.3C/BraA07g031010.3C/BraA07g031000.3C/BraA09g057750.3C/BraA07g031230.3C/BraA02g021090.3C/BraA10g032260.3C/BraA08g029260.3C/BraA07g031020.3C	11
ko00592	alpha-Linolenic acid metabolism	0.521814	BraA05g040640.3C/BraA03g046230.3C/BraA02g016000.3C/BraA07g030990.3C/BraA07g025400.3C/BraA03g034810.3C/BraA03g054820.3C/BraA10g022970.3C/BraA07g031010.3C/BraA07g031000.3C/BraA09g008510.3C/BraA01g041760.3C/BraA07g015720.3C/BraA02g015220.3C/BraA06g038770.3C/	28
ko00600	Sphingolipid metabolism	0.982812	BraA02g002710.3C/BraA04g006680.3C/BraA09g031520.3C/BraA01g024090.3C/BraA09g047020.3C/BraA03g019800.3C/BraA05g007650.3C/BraA02g002700.3C/BraA03g003500.3C	9
ko00603	Glycosphingolipid biosynthesis - globo and isoglobo series	0.982812	BraA02g002710.3C/BraA09g064380.3C/BraA09g047020.3C/BraA04g004820.3C/BraA02g002700.3C/BraA03g003500.3C	6
ko00604	Glycosphingolipid biosynthesis - ganglio series	0.982812	BraA04g006680.3C/BraA09g064380.3C/BraA04g004820.3C	3
ko00620	Pyruvate metabolism	0.982812	BraA01g004020.3C/BraA03g046280.3C/BraA02g011660.3C/BraA01g021200.3C/BraA10g011290.3C/BraA06g018870.3C/BraA03g006900.3C/BraA09g057230.3C/BraA02g003100.3C/BraA01g023870.3C/BraA09g043410.3C/BraA09g019730.3C/BraA09g007950.3C/BraA01g044230.3C/BraA03g008890.3C/	40
ko00623	Toluene degradation	0.982812	BraA05g012390.3C/BraA07g009490.3C	2
ko00625	Chloroalkane and chloroalkene degradation	0.982812	BraA01g004020.3C/BraA09g055370.3C/BraA06g018870.3C/BraA08g026360.3C	4
ko00626	Naphthalene degradation	0.982812	BraA09g055370.3C	1
ko00630	Glyoxylate and dicarboxylate metabolism	0.108002	BraA08g015510.3C/BraA04g010950.3C/BraA05g032630.3C/BraA04g009980.3C/BraA04g010970.3C/BraA07g033260.3C/BraA03g059190.3C/BraA07g015670.3C/BraA08g026570.3C/BraA07g025780.3C/BraA10g032170.3C/BraA05g009850.3C/BraA02g003100.3C/BraA08g020550.3C/BraA03g042340.3C/	51
ko00640	Propanoate metabolism	0.982812	BraA04g020930.3C/BraA03g006900.3C/BraA08g022260.3C/BraA02g035700.3C/BraA09g022910.3C/BraA08g000670.3C/BraA10g030620.3C/BraA03g037710.3C	8
ko00643	Styrene degradation	0.982812	BraA09g023530.3C	1
ko00650	Butanoate metabolism	0.982812	BraA03g016950.3C/BraA03g025350.3C/BraA05g025100.3C/BraA09g026740.3C/BraA10g022660.3C/BraA07g042400.3C/BraA07g031850.3C/BraA02g025290.3C/BraA03g007930.3C/BraA09g022910.3C/BraA01g031790.3C	11
ko00660	C5-Branched dibasic acid metabolism	0.982812	BraA03g016950.3C/BraA07g042910.3C/BraA02g025810.3C/BraA02g025820.3C	4
ko00670	One carbon pool by folate	0.982812	BraA06g000230.3C/BraA08g021770.3C/BraA01g001110.3C/BraA06g003250.3C/BraA07g024100.3C/BraA07g035910.3C/BraA07g029630.3C/BraA08g007700.3C/BraA10g025690.3C/BraA08g027010.3C	10
ko00680	Methane metabolism	0.521814	BraA04g015630.3C/BraA08g022720.3C/BraA09g055600.3C/BraA01g023010.3C/BraA01g000200.3C/BraA09g044960.3C/BraA04g025990.3C/BraA03g042340.3C/BraA08g021770.3C/BraA01g001110.3C/BraA06g044580.3C/BraA08g006060.3C/BraA10g005900.3C/BraA09g019730.3C/BraA07g038010.3C/	32
ko00710	Carbon fixation in photosynthetic organisms	0.000619526	BraA04g015630.3C/BraA08g022720.3C/BraA08g007230.3C/BraA04g010950.3C/BraA09g055600.3C/BraA08g008980.3C/BraA03g046280.3C/BraA02g011660.3C/BraA09g046560.3C/BraA04g010970.3C/BraA09g033090.3C/BraA01g021200.3C/BraA08g026570.3C/BraA01g000200.3C/BraA09g044960.3C/	55
ko00730	Thiamine metabolism	0.49294	BraA04g002930.3C/BraA08g009380.3C/BraA02g027080.3C/BraA09g001710.3C/BraA09g004010.3C/BraA07g032740.3C/BraA03g026300.3C/BraA09g007800.3C/BraA02g022010.3C/BraA10g011200.3C/BraA03g039860.3C/BraA06g029230.3C/BraA05g014550.3C/BraA03g013750.3C/BraA08g007580.3C/	16
ko00740	Riboflavin metabolism	0.982812	BraA02g010750.3C/BraA02g000910.3C/BraA09g054860.3C/BraA01g008020.3C	4
ko00750	Vitamin B6 metabolism	0.982812	BraA02g000220.3C/BraA08g020750.3C/BraA04g027090.3C/BraA09g011810.3C/BraA03g000050.3C/BraA04g027100.3C	6
ko00760	Nicotinate and nicotinamide metabolism	0.871079	BraA02g021330.3C/BraA08g010990.3C/BraA09g054250.3C/BraA06g017160.3C/BraA01g008020.3C/BraA03g009410.3C/BraA09g064360.3C/BraA10g024420.3C/BraA08g034290.3C/BraA03g013240.3C	10
ko00770	Pantothenate and CoA biosynthesis	0.982812	BraA03g016950.3C/BraA06g006950.3C/BraA05g029770.3C/BraA06g003460.3C/BraA06g030540.3C/BraA01g042780.3C/BraA03g038130.3C/BraA01g008020.3C/BraA01g029860.3C/BraA01g005840.3C/BraA01g034860.3C/BraA06g017480.3C/BraA08g032260.3C/BraA09g008780.3C/BraA07g024650.3C	15
ko00780	Biotin metabolism	0.982812	BraA10g031720.3C/BraA09g037260.3C/BraA10g021900.3C/BraA06g014870.3C/BraA07g012390.3C/BraA03g042200.3C	6
ko00785	Lipoic acid metabolism	0.982812	BraA09g056100.3C/BraA03g003550.3C/BraA08g017750.3C	3
ko00790	Folate biosynthesis	0.982812	BraA02g010750.3C/BraA09g054860.3C/BraA09g028320.3C/BraA09g066090.3C/BraA05g003810.3C/BraA05g038390.3C/BraA03g015620.3C/BraA05g007750.3C/BraA04g031450.3C/BraA06g025330.3C	10
ko00860	Porphyrin and chlorophyll metabolism	0.19903	BraA03g053700.3C/BraA10g003160.3C/BraA02g022330.3C/BraA03g052230.3C/BraA10g007770.3C/BraA03g005840.3C/BraA01g027430.3C/BraA09g047550.3C/BraA01g022230.3C/BraA01g009960.3C/BraA09g018050.3C/BraA08g012010.3C/BraA07g022590.3C/BraA01g018190.3C/BraA07g038380.3C/	29
ko00900	Terpenoid backbone biosynthesis	0.982812	BraA02g022330.3C/BraA07g041610.3C/BraA01g003910.3C/BraA10g016440.3C/BraA09g026740.3C/BraA10g016660.3C/BraA02g011440.3C/BraA05g041220.3C/BraA07g038380.3C/BraA06g012860.3C/BraA01g044250.3C/BraA10g018340.3C/BraA09g022910.3C/BraA04g005540.3C/BraA06g026430.3C/	22
ko00901	Indole alkaloid biosynthesis	0.982812	BraA07g022650.3C/BraA04g012550.3C	2
ko00902	Monoterpenoid biosynthesis	0.982812	BraA09g050790.3C	1
ko00903	Limonene and pinene degradation	0.982812	BraA01g004020.3C/BraA06g018870.3C/BraA08g026360.3C	3
ko00904	Diterpenoid biosynthesis	0.982812	BraA10g001200.3C/BraA02g002260.3C/BraA03g041490.3C/BraA05g018600.3C/BraA07g042410.3C/BraA08g035680.3C/BraA02g015640.3C/BraA10g030020.3C	8
ko00905	Brassinosteroid biosynthesis	0.982812	BraA01g022910.3C/BraA01g002350.3C/BraA06g036240.3C	3
ko00906	Carotenoid biosynthesis	0.800108	BraA05g017770.3C/BraA07g016890.3C/BraA02g006890.3C/BraA03g052720.3C/BraA09g065400.3C/BraA01g016430.3C/BraA02g031780.3C/BraA04g007910.3C/BraA10g022730.3C/BraA05g032610.3C/BraA01g010560.3C/BraA06g007670.3C/BraA09g009220.3C/BraA03g007870.3C/BraA09g021180.3C	15
ko00908	Zeatin biosynthesis	0.982812	BraA05g000900.3C/BraA09g052550.3C/BraA10g028630.3C/BraA04g029320.3C	4
ko00909	Sesquiterpenoid and triterpenoid biosynthesis	0.982812	BraA03g058950.3C/BraA01g001230.3C/BraA09g006230.3C/BraA06g031540.3C/BraA04g016830.3C/BraA03g057830.3C/BraA01g003670.3C	7
ko00910	Nitrogen metabolism	0.982812	BraA02g005650.3C/BraA09g043790.3C/BraA09g010360.3C/BraA07g035140.3C/BraA01g044810.3C/BraA10g032170.3C/BraA10g021840.3C/BraA01g001320.3C/BraA03g049390.3C/BraA02g019760.3C/BraA04g009580.3C/BraA05g040570.3C/BraA03g038160.3C/BraA08g016540.3C/BraA04g010460.3C/	18
ko00920	Sulfur metabolism	0.982812	BraA03g064230.3C/BraA03g034380.3C/BraA01g012700.3C/BraA05g034040.3C/BraA09g025690.3C/BraA02g033650.3C/BraA06g030320.3C/BraA04g002260.3C/BraA09g004810.3C/BraA08g000180.3C/BraA03g012800.3C/BraA01g040170.3C/BraA04g001190.3C/BraA01g043580.3C/BraA07g026330.3C	15
ko00940	Phenylpropanoid biosynthesis	0.982812	BraA06g001830.3C/BraA03g059910.3C/BraA03g019340.3C/BraA06g019860.3C/BraA03g011770.3C/BraA09g029360.3C/BraA03g049730.3C/BraA05g025370.3C/BraA02g040140.3C/BraA05g004350.3C/BraA09g038410.3C/BraA03g057860.3C/BraA06g011990.3C/BraA07g036130.3C/BraA01g043570.3C/	55
ko00941	Flavonoid biosynthesis	0.982812	BraA01g013470.3C/BraA09g019440.3C/BraA09g038750.3C/BraA04g021710.3C/BraA07g000280.3C/BraA10g030360.3C/BraA03g012200.3C/BraA03g050560.3C/BraA07g022020.3C/BraA03g016250.3C/BraA09g046090.3C	11
ko00942	Anthocyanin biosynthesis	0.982812	BraA08g009740.3C/BraA06g021610.3C/BraA10g012180.3C	3
ko00944	Flavone and flavonol biosynthesis	0.982812	BraA10g030360.3C/BraA02g038860.3C	2
ko00945	Stilbenoid, diarylheptanoid and gingerol biosynthesis	0.982812	BraA04g021710.3C/BraA07g000280.3C/BraA03g012200.3C/BraA03g016250.3C	4
ko00950	Isoquinoline alkaloid biosynthesis	0.982812	BraA01g014290.3C/BraA02g014250.3C/BraA04g029900.3C/BraA03g054450.3C/BraA03g063280.3C/BraA01g009070.3C/BraA01g009080.3C/BraA01g008840.3C/BraA02g008260.3C/BraA03g063270.3C/BraA09g012690.3C/BraA08g015340.3C/BraA09g051040.3C	13
ko00960	Tropane, piperidine and pyridine alkaloid biosynthesis	0.982812	BraA01g014290.3C/BraA08g033610.3C/BraA02g014250.3C/BraA05g014820.3C/BraA03g024750.3C/BraA04g029900.3C/BraA03g054450.3C/BraA03g063280.3C/BraA05g014870.3C/BraA04g020920.3C/BraA03g024740.3C/BraA04g021040.3C/BraA01g009070.3C/BraA01g009080.3C/BraA02g008260.3C/	21
ko00966	Glucosinolate biosynthesis	0.982812	BraA03g043740.3C	1
ko00970	Aminoacyl-tRNA biosynthesis	0.982812	BraA01g043030.3C/BraA01g044030.3C/BraA03g012840.3C/BraA10g010780.3C/BraA04g014520.3C/BraA06g033570.3C/BraA07g023280.3C/BraA09g037710.3C/BraA03g050110.3C/BraA01g039430.3C/BraA03g031110.3C/BraA02g009970.3C/BraA07g025010.3C/BraA05g019410.3C/BraA05g019430.3C/	25
ko01040	Biosynthesis of unsaturated fatty acids	0.982812	BraA04g022800.3C/BraA02g010720.3C/BraA04g004250.3C/BraA05g031210.3C/BraA09g008510.3C/BraA03g022970.3C/BraA01g044100.3C/BraA03g037210.3C/BraA03g016670.3C/BraA05g013280.3C/BraA03g031070.3C/BraA05g031200.3C/BraA09g016490.3C/BraA03g017600.3C/BraA03g030060.3C/	21
ko02010	ABC transporters	0.982812	BraA02g016730.3C/BraA06g001380.3C/BraA07g029880.3C/BraA04g004730.3C/BraA08g035650.3C/BraA09g049160.3C/BraA07g025030.3C/BraA01g008900.3C/BraA05g017050.3C/BraA03g019210.3C/BraA01g016680.3C/BraA06g037140.3C/BraA07g024160.3C/BraA09g003610.3C/BraA08g023310.3C	15
ko02020	Two-component system	0.982812	BraA10g021840.3C/BraA03g027120.3C/BraA08g017820.3C/BraA04g009580.3C/BraA03g038160.3C/BraA04g013410.3C/BraA09g028360.3C/BraA03g005730.3C/BraA09g022910.3C/BraA04g010460.3C/BraA10g013950.3C/BraA10g023190.3C	12
ko02024	Quorum sensing	0.982812	BraA05g036980.3C/BraA08g027250.3C/BraA09g044170.3C/BraA02g013160.3C/BraA01g014520.3C/BraA04g020640.3C/BraA10g022660.3C/BraA05g005460.3C/BraA07g031850.3C/BraA01g000850.3C/BraA05g039380.3C/BraA06g025520.3C/BraA04g021650.3C/BraA08g025300.3C/BraA02g016470.3C/	33
ko03008	Ribosome biogenesis in eukaryotes	0.000169104	BraA08g021160.3C/BraA08g000120.3C/BraA01g021220.3C/BraA07g022750.3C/BraA04g013840.3C/BraA02g027740.3C/BraA09g018420.3C/BraA08g020010.3C/BraA08g032040.3C/BraA02g028460.3C/BraA09g037020.3C/BraA05g038910.3C/BraA01g043830.3C/BraA02g006660.3C/BraA07g042760.3C/	69
ko03013	RNA transport	0.982812	BraA04g028400.3C/BraA06g044740.3C/BraA07g020150.3C/BraA06g034180.3C/BraA02g008060.3C/BraA04g021360.3C/BraA03g013680.3C/BraA03g033200.3C/BraA06g025840.3C/BraA08g019710.3C/BraA04g018380.3C/BraA09g018420.3C/BraA09g027030.3C/BraA05g037350.3C/BraA04g019240.3C/	82
ko03015	mRNA surveillance pathway	0.982812	BraA07g023440.3C/BraA08g028940.3C/BraA02g015710.3C/BraA08g002480.3C/BraA01g028740.3C/BraA04g019240.3C/BraA05g039690.3C/BraA05g026560.3C/BraA02g005520.3C/BraA06g043760.3C/BraA05g037220.3C/BraA06g038520.3C/BraA08g008270.3C/BraA01g041310.3C/BraA06g034530.3C/	38
ko03018	RNA degradation	0.982812	BraA09g066430.3C/BraA03g024980.3C/BraA03g010980.3C/BraA10g031480.3C/BraA03g008420.3C/BraA05g036880.3C/BraA05g015200.3C/BraA09g010960.3C/BraA04g019240.3C/BraA09g000840.3C/BraA09g017560.3C/BraA10g005900.3C/BraA07g020890.3C/BraA07g038010.3C/BraA10g027120.3C/	50
ko03020	RNA polymerase	0.982812	BraA02g010480.3C/BraA07g005420.3C/BraA03g012140.3C/BraA09g016900.3C/BraA06g034690.3C/BraA09g003420.3C/BraA07g010760.3C/BraA04g012520.3C/BraA09g048220.3C/BraA07g016010.3C/BraA08g001400.3C/BraA08g031610.3C/BraA02g022980.3C/BraA02g025320.3C	14
ko03022	Basal transcription factors	0.982812	BraA06g009260.3C/BraA08g017360.3C/BraA09g057740.3C/BraA02g010950.3C/BraA01g019540.3C/BraA10g006120.3C/BraA08g035450.3C/BraA02g019080.3C/BraA03g034270.3C/BraA01g040510.3C/BraA10g001360.3C/BraA01g026060.3C/BraA05g016170.3C/BraA01g033920.3C	14
ko03030	DNA replication	0.982812	BraA09g012960.3C/BraA06g027430.3C/BraA07g011380.3C/BraA05g026690.3C/BraA09g059920.3C/BraA02g017590.3C/BraA05g000780.3C/BraA03g043620.3C/BraA09g063390.3C/BraA02g023310.3C/BraA07g005310.3C/BraA02g009540.3C/BraA09g046630.3C/BraA07g011740.3C/BraA06g038430.3C/	50
ko03040	Spliceosome	0.982812	BraA07g015440.3C/BraA03g035360.3C/BraA01g038810.3C/BraA10g006050.3C/BraA01g011110.3C/BraA10g032000.3C/BraA07g002200.3C/BraA04g022410.3C/BraA07g020630.3C/BraA01g027130.3C/BraA02g027740.3C/BraA02g013920.3C/BraA06g027670.3C/BraA08g020050.3C/BraA08g034020.3C/	90
ko03050	Proteasome	0.982812	BraA05g024550.3C/BraA01g006590.3C/BraA05g016710.3C/BraA02g026310.3C/BraA05g006370.3C/BraA05g014410.3C/BraA08g027210.3C/BraA05g012810.3C/BraA03g045500.3C/BraA07g024390.3C	10
ko03060	Protein export	0.982812	BraA08g027250.3C/BraA06g040750.3C/BraA04g020640.3C/BraA05g005460.3C/BraA06g025520.3C/BraA04g021650.3C/BraA06g033970.3C/BraA02g043310.3C/BraA06g024880.3C/BraA02g034370.3C/BraA02g016470.3C/BraA10g005530.3C/BraA06g011370.3C/BraA02g016240.3C/BraA09g063680.3C/	19
ko03070	Bacterial secretion system	0.800108	BraA08g027250.3C/BraA06g040750.3C/BraA04g020640.3C/BraA05g005460.3C/BraA06g025520.3C/BraA02g034370.3C/BraA02g016470.3C/BraA06g011370.3C/BraA09g037350.3C/BraA06g021510.3C/BraA10g005370.3C	11
ko03410	Base excision repair	0.982812	BraA06g027430.3C/BraA05g026690.3C/BraA09g042120.3C/BraA09g063390.3C/BraA06g006720.3C/BraA09g058430.3C/BraA05g014610.3C/BraA06g005470.3C/BraA06g033400.3C/BraA06g005380.3C/BraA07g018170.3C/BraA05g013340.3C/BraA01g024850.3C/BraA02g031430.3C/BraA05g017740.3C/	16
ko03420	Nucleotide excision repair	0.982812	BraA09g012960.3C/BraA06g027430.3C/BraA07g011380.3C/BraA06g009260.3C/BraA05g026690.3C/BraA09g059920.3C/BraA10g018850.3C/BraA05g000780.3C/BraA03g043620.3C/BraA09g063390.3C/BraA02g023310.3C/BraA07g005310.3C/BraA02g009540.3C/BraA09g046630.3C/BraA07g011740.3C/	46
ko03430	Mismatch repair	0.982812	BraA09g012960.3C/BraA06g027430.3C/BraA07g011380.3C/BraA09g059920.3C/BraA03g029310.3C/BraA05g000780.3C/BraA03g043620.3C/BraA09g063390.3C/BraA02g023310.3C/BraA07g005310.3C/BraA02g009540.3C/BraA09g046630.3C/BraA07g011740.3C/BraA06g038430.3C/BraA08g025860.3C/	39
ko03440	Homologous recombination	0.982812	BraA06g024360.3C/BraA06g027430.3C/BraA07g011380.3C/BraA05g026690.3C/BraA02g044360.3C/BraA09g059920.3C/BraA05g000780.3C/BraA07g001330.3C/BraA03g043620.3C/BraA02g023310.3C/BraA07g005310.3C/BraA09g046630.3C/BraA07g011740.3C/BraA03g033640.3C/BraA06g038430.3C/	50
ko03450	Non-homologous end-joining	0.982812	BraA06g033400.3C/BraA02g041350.3C	2
ko04016	MAPK signaling pathway - plant	0.982812	BraA08g015510.3C/BraA03g045150.3C/BraA07g032120.3C/BraA03g059190.3C/BraA04g014770.3C/BraA07g015670.3C/BraA03g058470.3C/BraA01g000880.3C/BraA09g022320.3C/BraA10g016990.3C/BraA09g004550.3C/BraA07g017040.3C/BraA09g047380.3C/BraA08g034950.3C/BraA09g000290.3C/	50
ko04070	Phosphatidylinositol signaling system	0.982812	BraA07g032120.3C/BraA10g029850.3C/BraA04g014770.3C/BraA01g044920.3C/BraA01g041130.3C/BraA02g002520.3C/BraA03g063560.3C/BraA03g011680.3C/BraA09g004550.3C/BraA06g021040.3C/BraA02g011480.3C/BraA09g061600.3C/BraA09g006220.3C/BraA09g047380.3C/BraA09g012380.3C/	33
ko04120	Ubiquitin mediated proteolysis	0.982812	BraA02g043760.3C/BraA03g008710.3C/BraA05g031830.3C/BraA08g030240.3C/BraA10g028040.3C/BraA09g006460.3C/BraA08g019230.3C/BraA03g000960.3C/BraA09g058060.3C/BraA09g013680.3C/BraA01g020570.3C/BraA02g041550.3C/BraA08g001880.3C/BraA09g017760.3C/BraA01g002330.3C/	62
ko04122	Sulfur relay system	0.21127	BraA02g013500.3C/BraA09g028320.3C/BraA09g066090.3C/BraA05g003810.3C/BraA01g001960.3C/BraA05g018420.3C/BraA06g029230.3C/BraA07g039650.3C/BraA04g031450.3C/BraA07g026330.3C	10
ko04130	SNARE interactions in vesicular transport	0.982812	BraA01g009340.3C/BraA02g011850.3C/BraA07g008710.3C/BraA01g005860.3C/BraA06g011950.3C/BraA08g033100.3C/BraA06g005710.3C/BraA05g036870.3C/BraA04g006990.3C/BraA04g030750.3C/BraA01g042530.3C/BraA03g002220.3C/BraA10g026980.3C/BraA08g029740.3C/BraA02g009730.3C	15
ko04136	Autophagy - other	0.982812	BraA07g023440.3C/BraA06g030420.3C/BraA03g023610.3C/BraA09g049830.3C/BraA03g019750.3C/BraA01g008260.3C/BraA09g017540.3C/BraA05g019460.3C/BraA08g011950.3C/BraA03g049890.3C	10
ko04141	Protein processing in endoplasmic reticulum	0.982812	BraA04g028400.3C/BraA08g001230.3C/BraA03g044510.3C/BraA03g035360.3C/BraA01g038810.3C/BraA08g019680.3C/BraA09g048340.3C/BraA09g024330.3C/BraA03g005120.3C/BraA10g019250.3C/BraA04g021360.3C/BraA01g027130.3C/BraA06g020450.3C/BraA08g033910.3C/BraA05g014670.3C/	96
ko04144	Endocytosis	0.982812	BraA09g066370.3C/BraA03g035360.3C/BraA01g038810.3C/BraA05g003460.3C/BraA09g066360.3C/BraA01g025420.3C/BraA02g041680.3C/BraA02g032100.3C/BraA09g026730.3C/BraA01g027130.3C/BraA03g049460.3C/BraA10g026480.3C/BraA07g014150.3C/BraA10g033140.3C/BraA06g032670.3C/	72
ko04145	Phagosome	0.982812	BraA06g015530.3C/BraA02g024930.3C/BraA06g031180.3C/BraA05g010320.3C/BraA07g041890.3C/BraA06g016820.3C/BraA08g016110.3C/BraA01g009340.3C/BraA09g062780.3C/BraA07g000620.3C/BraA09g021050.3C/BraA08g003230.3C/BraA02g028450.3C/BraA09g027410.3C/BraA05g011510.3C/	33
ko04146	Peroxisome	0.88601	BraA08g015510.3C/BraA05g032630.3C/BraA06g022700.3C/BraA10g018910.3C/BraA03g006410.3C/BraA03g025350.3C/BraA03g059190.3C/BraA07g015670.3C/BraA09g035670.3C/BraA01g014520.3C/BraA03g042340.3C/BraA03g036450.3C/BraA01g037290.3C/BraA08g024120.3C/BraA09g010180.3C/	47
ko04626	Plant-pathogen interaction	0.982812	BraA01g012670.3C/BraA07g032120.3C/BraA09g024330.3C/BraA06g003430.3C/BraA08g010550.3C/BraA06g003770.3C/BraA04g014770.3C/BraA03g022660.3C/BraA07g017690.3C/BraA07g023290.3C/BraA09g056970.3C/BraA04g029240.3C/BraA02g013110.3C/BraA09g021140.3C/BraA09g060320.3C/	86
ko04712	Circadian rhythm - plant	0.49294	BraA10g000820.3C/BraA08g035740.3C/BraA05g001030.3C/BraA05g031830.3C/BraA01g044400.3C/BraA09g006460.3C/BraA03g038010.3C/BraA03g030910.3C/BraA10g026880.3C/BraA07g011890.3C/BraA09g038750.3C/BraA10g023720.3C/BraA05g029990.3C/BraA09g040290.3C/BraA02g000630.3C/	25
ko04933	AGE-RAGE signaling pathway in diabetic complications	0.982812	BraA07g002560.3C/BraA01g041130.3C/BraA03g011680.3C/BraA02g034690.3C/BraA06g021040.3C/BraA02g011480.3C/BraA09g023130.3C/BraA06g008810.3C/BraA01g037110.3C/BraA03g045530.3C/BraA06g019140.3C/BraA10g021230.3C/BraA06g020840.3C/BraA03g059800.3C	14

## Sheet: NL_vs_RL
ko00010	Glycolysis / Gluconeogenesis	0.611335	BraA05g042370.3C/BraA09g043410.3C/BraA04g017820.3C/BraA09g055600.3C/BraA08g006060.3C/BraA08g022720.3C/BraA01g023010.3C/BraA03g008890.3C/BraA08g001190.3C/BraA10g005900.3C/BraA07g034950.3C/BraA04g015630.3C/BraA09g007950.3C/BraA06g016400.3C/BraA03g013000.3C/	40
ko00020	Citrate cycle (TCA cycle)	0.677326	BraA09g043410.3C/BraA03g006410.3C/BraA06g022700.3C/BraA09g019740.3C/BraA03g008890.3C/BraA03g013590.3C/BraA06g029260.3C/BraA07g034950.3C/BraA08g020550.3C/BraA09g003180.3C/BraA02g045630.3C/BraA05g003150.3C/BraA01g020650.3C/BraA08g031940.3C/BraA04g002070.3C/	20
ko00030	Pentose phosphate pathway	0.161944	BraA04g017820.3C/BraA09g055600.3C/BraA08g009110.3C/BraA08g006060.3C/BraA08g032660.3C/BraA08g022720.3C/BraA09g013650.3C/BraA05g009810.3C/BraA01g044410.3C/BraA02g020240.3C/BraA04g015630.3C/BraA02g034560.3C/BraA09g032750.3C/BraA06g016400.3C/BraA09g050480.3C/	26
ko00040	Pentose and glucuronate interconversions	0.97383	BraA01g040060.3C/BraA05g036980.3C/BraA05g007750.3C/BraA09g038420.3C/BraA06g019880.3C/BraA07g009090.3C/BraA10g015740.3C/BraA01g037350.3C/BraA09g061290.3C/BraA09g049100.3C/BraA05g007780.3C/BraA04g028410.3C/BraA01g041790.3C/BraA03g024320.3C/BraA09g039660.3C/	32
ko00051	Fructose and mannose metabolism	0.591394	BraA09g055600.3C/BraA08g006060.3C/BraA05g007750.3C/BraA08g022720.3C/BraA06g028790.3C/BraA04g015630.3C/BraA06g016400.3C/BraA01g044070.3C/BraA10g015740.3C/BraA08g013460.3C/BraA05g041300.3C/BraA10g010430.3C/BraA05g007780.3C/BraA03g000310.3C/BraA07g021000.3C/	24
ko00052	Galactose metabolism	0.937285	BraA04g006680.3C/BraA05g007750.3C/BraA05g033210.3C/BraA05g033220.3C/BraA09g048100.3C/BraA05g007780.3C/BraA10g020320.3C/BraA04g005430.3C/BraA06g000740.3C/BraA05g000680.3C/BraA01g043720.3C/BraA03g007910.3C/BraA06g009420.3C/BraA05g041780.3C/BraA01g016890.3C	15
ko00053	Ascorbate and aldarate metabolism	0.611335	BraA08g019700.3C/BraA09g038420.3C/BraA08g001190.3C/BraA07g040850.3C/BraA03g035900.3C/BraA03g053380.3C/BraA01g017580.3C/BraA05g033750.3C/BraA08g000600.3C/BraA03g026770.3C/BraA07g019810.3C/BraA09g063050.3C/BraA08g033370.3C/BraA03g035890.3C/BraA06g000530.3C/	16
ko00061	Fatty acid biosynthesis	0.654117	BraA01g044100.3C/BraA03g031070.3C/BraA03g016080.3C/BraA05g000610.3C/BraA04g004250.3C/BraA03g006900.3C/BraA09g013870.3C/BraA09g012600.3C/BraA09g054570.3C/BraA10g021900.3C/BraA07g027990.3C/BraA06g014870.3C/BraA05g019770.3C/BraA09g037260.3C/BraAnng000600.3C	15
ko00062	Fatty acid elongation	0.948785	BraA10g002770.3C/BraA02g001400.3C/BraA02g010720.3C/BraA02g026460.3C/BraA06g043600.3C/BraA10g027410.3C/BraA09g037930.3C/BraA01g025460.3C/BraA01g019180.3C/BraA02g006300.3C	10
ko00071	Fatty acid degradation	0.620126	BraA08g018800.3C/BraA08g001190.3C/BraA05g000610.3C/BraA01g041760.3C/BraA09g013870.3C/BraA01g019720.3C/BraA04g007440.3C/BraA06g043480.3C/BraA09g008510.3C/BraA09g020130.3C/BraA01g008530.3C/BraA05g019770.3C/BraA09g055370.3C/BraA09g022910.3C/BraA01g004020.3C	15
ko00072	Synthesis and degradation of ketone bodies	0.591394	BraA03g025350.3C/BraA09g026740.3C/BraA09g022910.3C/BraA07g017880.3C	4
ko00073	Cutin, suberine and wax biosynthesis	0.97383	BraA10g000420.3C/BraA05g014570.3C/BraA05g014990.3C/BraA04g023960.3C/BraA09g066480.3C/BraA07g022580.3C	6
ko00100	Steroid biosynthesis	0.857104	BraA06g031530.3C/BraA01g003660.3C/BraAnng000460.3C/BraA03g058950.3C/BraA10g004020.3C/BraA03g005870.3C/BraA02g042310.3C/BraA09g056220.3C/BraA08g028770.3C/BraA07g039560.3C/BraA02g001210.3C	11
ko00130	Ubiquinone and other terpenoid-quinone biosynthesis	0.866258	BraA01g014290.3C/BraA10g022640.3C/BraA03g013910.3C/BraA08g006270.3C/BraA07g005830.3C/BraA03g012490.3C/BraA03g060260.3C/BraA02g011420.3C/BraA03g054450.3C/BraA02g016400.3C/BraA02g014250.3C/BraA02g022480.3C	12
ko00190	Oxidative phosphorylation	0.620126	BraA08g017060.3C/BraA09g059520.3C/BraA08g018890.3C/BraA02g024930.3C/BraA07g041890.3C/BraA03g030510.3C/BraA05g011510.3C/BraA06g015530.3C/BraA03g000650.3C/BraA01g044890.3C/BraA02g021060.3C/BraA06g040130.3C/BraA07g012050.3C/BraA03g019850.3C/BraA07g039820.3C/	50
ko00195	Photosynthesis	0.161944	BraA03g063100.3C/BraA07g010120.3C/BraA01g019360.3C/BraAnng000580.3C/BraA08g035330.3C/BraA08g002230.3C/BraA02g031520.3C/BraA03g054630.3C/BraA05g006520.3C/BraA02g017820.3C/BraA06g005580.3C/BraA02g044420.3C/BraA01g012030.3C/BraA01g021740.3C/BraA10g002150.3C/	29
ko00196	Photosynthesis - antenna proteins	0.686031	BraA03g065020.3C/BraA02g014020.3C/BraA03g027230.3C/BraA08g028350.3C/BraA09g028120.3C	5
ko00220	Arginine biosynthesis	0.620126	BraA04g010460.3C/BraA03g038160.3C/BraA01g000040.3C/BraA06g044960.3C/BraA05g029760.3C/BraA10g023190.3C/BraA03g004710.3C/BraA03g026730.3C/BraA01g001280.3C/BraA08g008200.3C/BraA09g012690.3C/BraA02g025720.3C/BraA10g021840.3C	13
ko00230	Purine metabolism	0.620126	BraA06g000230.3C/BraA07g001360.3C/BraA02g021330.3C/BraA03g050250.3C/BraA01g008890.3C/BraA02g004220.3C/BraA03g030260.3C/BraA05g009810.3C/BraA02g010480.3C/BraA06g010350.3C/BraA08g032380.3C/BraA09g007950.3C/BraA09g032750.3C/BraA05g042340.3C/BraA03g013000.3C/	55
ko00232	Caffeine metabolism	0.620126	BraA01g003440.3C/BraA09g002020.3C	2
ko00240	Pyrimidine metabolism	0.885087	BraA02g021330.3C/BraA02g004220.3C/BraA01g013550.3C/BraA01g011390.3C/BraA05g028670.3C/BraA07g003840.3C/BraA03g038130.3C/BraA02g010480.3C/BraA06g010350.3C/BraA05g042340.3C/BraA03g039830.3C/BraA09g003420.3C/BraA08g010990.3C/BraA06g010360.3C/BraA08g023990.3C/	35
ko00250	Alanine, aspartate and glutamate metabolism	0.620126	BraA04g010460.3C/BraA05g025100.3C/BraA03g034150.3C/BraA07g042400.3C/BraA10g024420.3C/BraA03g038160.3C/BraA06g026150.3C/BraA03g005130.3C/BraA05g029760.3C/BraA01g003570.3C/BraA10g023190.3C/BraA01g031790.3C/BraA03g004710.3C/BraA03g004190.3C/BraA08g008200.3C/	19
ko00260	Glycine, serine and threonine metabolism	0.611335	BraA03g034150.3C/BraA05g009850.3C/BraA04g029900.3C/BraA08g007700.3C/BraA01g023010.3C/BraA08g001190.3C/BraA08g008590.3C/BraA03g053470.3C/BraA01g020650.3C/BraA07g025780.3C/BraA06g024330.3C/BraA07g028040.3C/BraA08g016090.3C/BraA05g036600.3C/BraA09g062680.3C/	26
ko00261	Monobactam biosynthesis	0.620126	BraA04g001470.3C/BraA05g005200.3C/BraA09g033770.3C/BraA01g011040.3C/BraA04g031530.3C	5
ko00270	Cysteine and methionine metabolism	0.821648	BraA05g000750.3C/BraA01g014290.3C/BraA03g034150.3C/BraA06g030320.3C/BraA06g017480.3C/BraA09g019740.3C/BraA10g023650.3C/BraA02g030840.3C/BraA01g029010.3C/BraA03g031420.3C/BraA09g004810.3C/BraA03g030940.3C/BraA06g034040.3C/BraA09g052490.3C/BraA03g019180.3C/	32
ko00280	Valine, leucine and isoleucine degradation	0.611335	BraA04g020930.3C/BraA03g034150.3C/BraA06g017480.3C/BraA08g000670.3C/BraA02g035700.3C/BraA08g016260.3C/BraA08g022260.3C/BraA08g001190.3C/BraA03g025350.3C/BraA01g020650.3C/BraA06g034040.3C/BraA09g065370.3C/BraA09g026740.3C/BraA06g003460.3C/BraA09g022910.3C/	19
ko00281	Geraniol degradation	0.539376	BraA03g025350.3C/BraA07g017880.3C	2
ko00290	Valine, leucine and isoleucine biosynthesis	0.834241	BraA06g017480.3C/BraA03g016950.3C/BraA09g057230.3C/BraA06g034040.3C/BraA05g036600.3C/BraA06g003460.3C/BraA09g048840.3C/BraA08g006460.3C	8
ko00300	Lysine biosynthesis	0.718379	BraA04g001470.3C/BraA05g005200.3C/BraA09g033770.3C/BraA01g011040.3C/BraA04g031530.3C/BraA03g005010.3C	6
ko00310	Lysine degradation	0.620126	BraA07g028920.3C/BraA07g028910.3C/BraA01g004800.3C/BraA08g001190.3C/BraA03g013590.3C/BraA06g029260.3C/BraA03g006020.3C/BraA10g031430.3C/BraA07g024090.3C/BraA03g017160.3C/BraA09g022910.3C/BraA08g029110.3C/BraA03g001820.3C/BraA09g002170.3C/BraA09g046030.3C/	16
ko00330	Arginine and proline metabolism	0.620126	BraA08g015770.3C/BraA05g003320.3C/BraA01g029270.3C/BraA10g023650.3C/BraA01g029010.3C/BraA08g001190.3C/BraA06g026150.3C/BraA08g016330.3C/BraA03g030940.3C/BraA03g003370.3C/BraA02g007880.3C/BraA03g004710.3C/BraA03g022520.3C/BraA03g026730.3C/BraA04g030630.3C/	19
ko00340	Histidine metabolism	0.620126	BraA06g006670.3C/BraA08g001190.3C/BraA06g027330.3C/BraA05g009170.3C/BraA01g027200.3C/BraA02g020580.3C/BraA01g004020.3C	7
ko00350	Tyrosine metabolism	0.611335	BraA01g014290.3C/BraA04g029900.3C/BraA03g045650.3C/BraA06g043480.3C/BraA09g020130.3C/BraA03g063270.3C/BraA03g022300.3C/BraA03g004710.3C/BraA03g054450.3C/BraA02g014190.3C/BraA04g016260.3C/BraA09g012690.3C/BraA09g055370.3C/BraA02g014250.3C/BraA01g008840.3C/	16
ko00360	Phenylalanine metabolism	0.842109	BraA01g014290.3C/BraA08g016250.3C/BraA04g029900.3C/BraA03g045650.3C/BraA03g063270.3C/BraA03g022300.3C/BraA03g004710.3C/BraA03g054450.3C/BraA04g016260.3C/BraA09g012690.3C/BraA02g014250.3C/BraA04g026260.3C/BraA02g020580.3C	13
ko00361	Chlorocyclohexane and chlorobenzene degradation	0.620126	BraA07g009490.3C/BraA04g023350.3C	2
ko00362	Benzoate degradation	0.937285	BraA09g022910.3C	1
ko00364	Fluorobenzoate degradation	0.620126	BraA07g009490.3C/BraA04g023350.3C	2
ko00380	Tryptophan metabolism	0.746651	BraA06g016090.3C/BraA07g015680.3C/BraA08g027750.3C/BraA02g019880.3C/BraA08g001190.3C/BraA06g029260.3C/BraA07g015670.3C/BraA09g022910.3C/BraA02g041530.3C/BraA09g039260.3C/BraA01g004020.3C	11
ko00400	Phenylalanine, tyrosine and tryptophan biosynthesis	0.677326	BraA01g014290.3C/BraA03g053470.3C/BraA07g041410.3C/BraA03g004710.3C/BraA10g028500.3C/BraA08g026860.3C/BraA03g054450.3C/BraA02g038650.3C/BraA04g016260.3C/BraA04g014870.3C/BraA08g025300.3C/BraA01g000480.3C/BraA09g012690.3C/BraA06g036510.3C/BraA02g014250.3C/	16
ko00401	Novobiocin biosynthesis	0.821213	BraA01g014290.3C/BraA03g054450.3C/BraA02g014250.3C/BraA02g020580.3C	4
ko00405	Phenazine biosynthesis	0.620126	BraA10g028500.3C/BraA08g025300.3C	2
ko00410	beta-Alanine metabolism	0.718379	BraA04g020930.3C/BraA05g003320.3C/BraA04g029900.3C/BraA08g022260.3C/BraA08g001190.3C/BraA03g038130.3C/BraA03g063270.3C/BraA03g022300.3C/BraA03g022520.3C/BraA04g030630.3C/BraA07g031850.3C/BraA01g004020.3C	12
ko00430	Taurine and hypotaurine metabolism	0.906713	BraA08g001410.3C/BraA02g020020.3C/BraA09g053690.3C/BraA09g048900.3C/BraA08g007220.3C/BraA06g044240.3C/BraA07g031850.3C	7
ko00440	Phosphonate and phosphinate metabolism	0.961598	BraA06g009780.3C	1
ko00450	Selenocompound metabolism	0.682502	BraA06g005650.3C/BraA03g031420.3C/BraA05g002370.3C/BraA09g010890.3C/BraA06g030500.3C/BraA01g006060.3C	6
ko00460	Cyanoamino acid metabolism	0.897292	BraA06g019890.3C/BraA03g011770.3C/BraA01g043570.3C/BraA09g038410.3C/BraA08g007700.3C/BraA04g001190.3C/BraA07g029630.3C/BraA06g044240.3C/BraA04g010020.3C/BraA03g009930.3C/BraA03g049730.3C/BraA08g017050.3C/BraA02g009700.3C/BraA05g012860.3C	14
ko00480	Glutathione metabolism	0.620126	BraA03g006410.3C/BraA08g009110.3C/BraA06g022700.3C/BraA04g021100.3C/BraA08g032660.3C/BraA02g016830.3C/BraA06g022050.3C/BraA06g026030.3C/BraA09g013650.3C/BraA01g044410.3C/BraA07g040850.3C/BraA03g039830.3C/BraA09g053860.3C/BraA04g017740.3C/BraA10g022740.3C/	28
ko00500	Starch and sucrose metabolism	0.865791	BraA06g019890.3C/BraA03g011770.3C/BraA01g043570.3C/BraA04g005360.3C/BraA02g008040.3C/BraA05g001900.3C/BraA09g038410.3C/BraA09g000540.3C/BraA10g008250.3C/BraA02g011800.3C/BraA06g028790.3C/BraA02g037400.3C/BraA02g038730.3C/BraA05g033210.3C/BraA06g019940.3C/	44
ko00510	N-Glycan biosynthesis	0.682502	BraA02g022260.3C/BraA02g000730.3C/BraA02g024870.3C/BraA09g066470.3C/BraA03g009200.3C/BraA02g035020.3C/BraA07g015700.3C/BraA09g009460.3C/BraA06g027270.3C/BraA08g002530.3C/BraA06g037520.3C/BraA01g025710.3C/BraA07g039950.3C/BraA10g024570.3C	14
ko00511	Other glycan degradation	0.539376	BraA04g006680.3C/BraA09g064380.3C/BraA07g031690.3C/BraA04g005430.3C/BraA03g002110.3C/BraA03g064640.3C/BraA01g016890.3C/BraA01g039810.3C	8
ko00514	Other types of O-glycan biosynthesis	0.906713	BraA01g043150.3C/BraA02g016260.3C	2
ko00515	Mannose type O-glycan biosynthesis	0.897292	BraA09g036980.3C	1
ko00520	Amino sugar and nucleotide sugar metabolism	0.620126	BraA05g012310.3C/BraA02g008040.3C/BraA09g038420.3C/BraA03g030890.3C/BraA06g028790.3C/BraA02g037400.3C/BraA09g064380.3C/BraA01g020740.3C/BraA01g044070.3C/BraA03g011400.3C/BraA05g010210.3C/BraA07g031690.3C/BraA07g013320.3C/BraA03g007020.3C/BraA01g044420.3C/	49
ko00521	Streptomycin biosynthesis	0.948785	BraA09g055030.3C/BraA01g000700.3C	2
ko00523	Polyketide sugar unit biosynthesis	0.718379	BraA09g015430.3C	1
ko00531	Glycosaminoglycan degradation	0.323058	BraA04g006680.3C/BraA02g040840.3C/BraA09g064380.3C/BraA07g031690.3C/BraA06g035920.3C/BraA01g016890.3C	6
ko00540	Lipopolysaccharide biosynthesis	0.729816	BraA08g001890.3C/BraA05g017460.3C/BraA07g021830.3C	3
ko00561	Glycerolipid metabolism	0.926406	BraA02g025910.3C/BraA05g007750.3C/BraA08g001190.3C/BraA07g028720.3C/BraA07g025780.3C/BraA07g001370.3C/BraA05g007780.3C/BraA10g000410.3C/BraA08g028780.3C/BraA01g006150.3C/BraA09g066200.3C/BraA05g035250.3C/BraA07g043000.3C/BraA01g004960.3C/BraA02g001210.3C/	18
ko00562	Inositol phosphate metabolism	0.948785	BraA01g041130.3C/BraA02g011500.3C/BraA05g041950.3C/BraA03g042610.3C/BraA06g006780.3C/BraA07g033250.3C/BraA10g005880.3C/BraA10g004480.3C/BraA08g022970.3C/BraA09g055030.3C/BraA02g044430.3C/BraA08g027070.3C/BraA01g000700.3C/BraA03g058140.3C/BraA04g015400.3C/	17
ko00563	Glycosylphosphatidylinositol (GPI)-anchor biosynthesis	0.948785	BraA02g022260.3C/BraA06g017400.3C/BraA05g040660.3C/BraA06g037700.3C	4
ko00564	Glycerophospholipid metabolism	0.738308	BraA03g063560.3C/BraA02g041680.3C/BraA06g009780.3C/BraA09g026730.3C/BraA04g028380.3C/BraA03g032140.3C/BraA03g009400.3C/BraA10g030390.3C/BraA09g050390.3C/BraA05g041950.3C/BraA05g031290.3C/BraA01g011910.3C/BraA09g032310.3C/BraA05g038020.3C/BraA03g059700.3C/	31
ko00565	Ether lipid metabolism	0.70078	BraA02g041680.3C/BraA06g009780.3C/BraA09g026730.3C/BraA05g041950.3C/BraA05g031290.3C/BraA03g059700.3C/BraA10g005880.3C/BraA03g040130.3C/BraA02g026380.3C/BraA02g001210.3C	10
ko00590	Arachidonic acid metabolism	0.97383	BraA06g044240.3C/BraA02g001210.3C	2
ko00591	Linoleic acid metabolism	0.890923	BraA07g025400.3C/BraA02g016000.3C/BraA02g001210.3C	3
ko00592	alpha-Linolenic acid metabolism	0.611335	BraA03g034810.3C/BraA03g046230.3C/BraA07g025400.3C/BraA02g015220.3C/BraA02g015210.3C/BraA02g016000.3C/BraA08g018800.3C/BraA02g023600.3C/BraA01g041760.3C/BraA08g028140.3C/BraA10g031900.3C/BraA01g019720.3C/BraA04g007440.3C/BraA09g008510.3C/BraA01g008530.3C/	18
ko00600	Sphingolipid metabolism	0.620126	BraA04g006680.3C/BraA01g024090.3C/BraA04g005430.3C/BraA06g041140.3C/BraA02g019320.3C/BraA06g010400.3C/BraA05g007650.3C/BraA10g006060.3C/BraA03g064640.3C/BraA03g038800.3C/BraA01g016890.3C	11
ko00603	Glycosphingolipid biosynthesis - globo and isoglobo series	0.948785	BraA09g064380.3C/BraA07g031690.3C	2
ko00604	Glycosphingolipid biosynthesis - ganglio series	0.591394	BraA04g006680.3C/BraA09g064380.3C/BraA07g031690.3C/BraA01g016890.3C	4
ko00620	Pyruvate metabolism	0.611335	BraA03g004740.3C/BraA09g038190.3C/BraA09g043410.3C/BraA09g019740.3C/BraA09g019730.3C/BraA03g008890.3C/BraA08g001190.3C/BraA07g034950.3C/BraA09g007950.3C/BraA03g006900.3C/BraA03g013000.3C/BraA10g011290.3C/BraA09g057230.3C/BraA03g040640.3C/BraA01g020650.3C/	32
ko00623	Toluene degradation	0.620126	BraA07g009490.3C/BraA04g023350.3C	2
ko00625	Chloroalkane and chloroalkene degradation	0.620126	BraA06g043480.3C/BraA09g020130.3C/BraA09g055370.3C/BraA01g004020.3C	4
ko00626	Naphthalene degradation	0.539376	BraA06g043480.3C/BraA09g020130.3C/BraA09g055370.3C	3
ko00630	Glyoxylate and dicarboxylate metabolism	0.161944	BraA04g010460.3C/BraA06g016090.3C/BraA07g015680.3C/BraA08g027750.3C/BraA05g009850.3C/BraA10g024400.3C/BraA08g007700.3C/BraA09g019740.3C/BraA02g017420.3C/BraA03g038160.3C/BraA04g029120.3C/BraA04g009980.3C/BraA08g008590.3C/BraA08g020550.3C/BraA05g029760.3C/	37
ko00640	Propanoate metabolism	0.654117	BraA04g020930.3C/BraA08g000670.3C/BraA02g035700.3C/BraA08g022260.3C/BraA03g006900.3C/BraA01g020650.3C/BraA04g015830.3C/BraA09g013400.3C/BraA09g022910.3C/BraA06g016890.3C/BraAnng000600.3C	11
ko00643	Styrene degradation	0.97383	BraA02g014190.3C	1
ko00650	Butanoate metabolism	0.620126	BraA05g025100.3C/BraA07g042400.3C/BraA03g016950.3C/BraA03g025350.3C/BraA01g031790.3C/BraA09g026740.3C/BraA09g022910.3C/BraA07g031850.3C/BraA07g017880.3C	9
ko00660	C5-Branched dibasic acid metabolism	0.948785	BraA03g016950.3C/BraA08g006460.3C	2
ko00670	One carbon pool by folate	0.948785	BraA06g000230.3C/BraA08g007700.3C/BraA07g029630.3C/BraA07g027290.3C/BraA08g017050.3C	5
ko00680	Methane metabolism	0.229102	BraA09g038190.3C/BraA09g055600.3C/BraA08g006060.3C/BraA08g022720.3C/BraA10g024400.3C/BraA08g007700.3C/BraA01g023010.3C/BraA09g019730.3C/BraA10g005900.3C/BraA04g015630.3C/BraA03g021980.3C/BraA08g001620.3C/BraA06g043480.3C/BraA08g016090.3C/BraA04g015830.3C/	25
ko00710	Carbon fixation in photosynthetic organisms	0.313621	BraA03g004740.3C/BraA09g038190.3C/BraA05g042370.3C/BraA09g055600.3C/BraA08g006060.3C/BraA08g022720.3C/BraA09g019740.3C/BraA02g017420.3C/BraA09g019730.3C/BraA02g020240.3C/BraA04g015630.3C/BraA02g034560.3C/BraA09g050480.3C/BraA08g001620.3C/BraA02g004070.3C/	31
ko00730	Thiamine metabolism	0.161944	BraA04g002930.3C/BraA03g030260.3C/BraA07g032740.3C/BraA02g027080.3C/BraA09g004010.3C/BraA08g007580.3C/BraA06g029230.3C/BraA03g026300.3C/BraA09g001710.3C/BraA03g046310.3C/BraA10g011200.3C/BraA03g014400.3C/BraA10g012830.3C/BraA03g039860.3C	14
ko00740	Riboflavin metabolism	0.948785	BraA09g054860.3C/BraA01g008020.3C	2
ko00750	Vitamin B6 metabolism	0.620126	BraA04g027100.3C/BraA04g027090.3C/BraA10g018290.3C/BraA03g000050.3C/BraA10g011910.3C	5
ko00760	Nicotinate and nicotinamide metabolism	0.815397	BraA02g021330.3C/BraA10g024420.3C/BraA08g010990.3C/BraA09g054250.3C/BraA01g008020.3C	5
ko00770	Pantothenate and CoA biosynthesis	0.677326	BraA06g030540.3C/BraA06g017480.3C/BraA03g016950.3C/BraA03g038130.3C/BraA06g034040.3C/BraA10g033480.3C/BraA06g003460.3C/BraA09g048840.3C/BraA03g025100.3C/BraA01g008020.3C/BraA01g005840.3C	11
ko00780	Biotin metabolism	0.948785	BraA10g021900.3C/BraA07g027990.3C/BraA06g014870.3C/BraA09g037260.3C	4
ko00790	Folate biosynthesis	0.611335	BraA05g007750.3C/BraA01g040490.3C/BraA03g017000.3C/BraA05g003810.3C/BraA09g066090.3C/BraA09g054860.3C/BraA05g007780.3C/BraA05g038390.3C/BraA04g031450.3C/BraA07g019130.3C	10
ko00860	Porphyrin and chlorophyll metabolism	0.821213	BraA06g015220.3C/BraA02g022330.3C/BraA05g037200.3C/BraA03g052230.3C/BraA01g027430.3C/BraA05g001750.3C/BraA03g036700.3C/BraA01g018190.3C/BraA01g009960.3C/BraA09g035910.3C/BraA03g053700.3C/BraA10g024790.3C/BraA08g012010.3C	13
ko00900	Terpenoid backbone biosynthesis	0.629564	BraA02g022330.3C/BraA01g003910.3C/BraA09g007410.3C/BraA06g012860.3C/BraA03g046300.3C/BraA01g000080.3C/BraA04g005540.3C/BraA07g041610.3C/BraA06g027360.3C/BraA09g026740.3C/BraA04g012770.3C/BraA03g046310.3C/BraA06g008350.3C/BraA09g022910.3C/BraA01g044250.3C/	17
ko00901	Indole alkaloid biosynthesis	0.948785	BraA07g022650.3C/BraA09g054170.3C	2
ko00902	Monoterpenoid biosynthesis	0.866258	BraA10g000220.3C	1
ko00903	Limonene and pinene degradation	0.948785	BraA01g004020.3C	1
ko00904	Diterpenoid biosynthesis	0.948785	BraA03g041490.3C/BraA10g030020.3C/BraA07g042410.3C/BraA02g002260.3C/BraA05g018610.3C	5
ko00905	Brassinosteroid biosynthesis	0.866258	BraA03g059990.3C/BraA01g022910.3C	2
ko00906	Carotenoid biosynthesis	0.620126	BraA04g007910.3C/BraA02g006890.3C/BraA05g017770.3C/BraA05g028020.3C/BraA09g065400.3C/BraA01g016430.3C/BraA03g038810.3C/BraA03g007870.3C/BraA07g016890.3C	9
ko00908	Zeatin biosynthesis	0.897292	BraA09g052550.3C/BraA10g019400.3C/BraA02g008650.3C/BraA04g019910.3C/BraA07g039010.3C	5
ko00909	Sesquiterpenoid and triterpenoid biosynthesis	0.620126	BraA06g031530.3C/BraA01g003660.3C/BraA10g021620.3C/BraA03g058950.3C/BraA02g042310.3C/BraA09g056220.3C	6
ko00910	Nitrogen metabolism	0.620126	BraA04g010460.3C/BraA03g038160.3C/BraA04g029120.3C/BraA09g043790.3C/BraA05g029760.3C/BraA10g023190.3C/BraA02g005650.3C/BraA02g019760.3C/BraA01g044810.3C/BraA07g035140.3C/BraA10g032170.3C/BraA08g008200.3C/BraA08g014670.3C/BraA10g021840.3C/BraA10g032140.3C/	16
ko00920	Sulfur metabolism	0.539376	BraA01g012700.3C/BraA09g025690.3C/BraA10g012500.3C/BraA06g030320.3C/BraA03g064230.3C/BraA03g034380.3C/BraA01g040170.3C/BraA09g004810.3C/BraA09g010100.3C/BraA04g002260.3C/BraA04g001190.3C/BraA05g042170.3C/BraA02g013930.3C	13
ko00940	Phenylpropanoid biosynthesis	0.974521	BraA08g016250.3C/BraA07g029480.3C/BraA06g019890.3C/BraA09g010080.3C/BraA03g011770.3C/BraA01g043570.3C/BraA03g059910.3C/BraA09g038410.3C/BraA08g016620.3C/BraA03g019340.3C/BraA09g055290.3C/BraA03g057860.3C/BraA07g036130.3C/BraA01g004640.3C/BraA01g012680.3C/	30
ko00941	Flavonoid biosynthesis	0.620126	BraA09g019440.3C/BraA08g016250.3C/BraA01g013470.3C/BraA03g050560.3C/BraA09g038750.3C/BraA10g030360.3C/BraA09g042420.3C/BraA09g046090.3C/BraA06g019160.3C	9
ko00942	Anthocyanin biosynthesis	0.620126	BraA08g009740.3C/BraA06g021610.3C/BraA10g012180.3C/BraA03g046290.3C	4
ko00944	Flavone and flavonol biosynthesis	0.682502	BraA10g030360.3C/BraA06g036320.3C	2
ko00945	Stilbenoid, diarylheptanoid and gingerol biosynthesis	0.97383	BraA08g016250.3C	1
ko00950	Isoquinoline alkaloid biosynthesis	0.611335	BraA01g014290.3C/BraA04g029900.3C/BraA03g063270.3C/BraA03g022300.3C/BraA03g004710.3C/BraA03g054450.3C/BraA04g016260.3C/BraA09g012690.3C/BraA02g014250.3C/BraA01g008840.3C	10
ko00960	Tropane, piperidine and pyridine alkaloid biosynthesis	0.161944	BraA01g014290.3C/BraA04g021040.3C/BraA04g029900.3C/BraA09g018980.3C/BraA05g014870.3C/BraA03g024720.3C/BraA04g021050.3C/BraA03g024760.3C/BraA04g020920.3C/BraA05g014740.3C/BraA03g063270.3C/BraA03g022300.3C/BraA03g004710.3C/BraA03g054450.3C/BraA04g016260.3C/	21
ko00966	Glucosinolate biosynthesis	0.834241	BraA08g006460.3C/BraA09g039260.3C	2
ko00970	Aminoacyl-tRNA biosynthesis	0.974521	BraA10g010780.3C/BraA03g012840.3C/BraA03g031680.3C/BraA02g009970.3C/BraA09g051640.3C	5
ko01040	Biosynthesis of unsaturated fatty acids	0.611335	BraA01g044100.3C/BraA03g031070.3C/BraA03g037210.3C/BraA04g004250.3C/BraA04g022800.3C/BraA01g019720.3C/BraA03g016670.3C/BraA04g007440.3C/BraA09g008510.3C/BraA05g031200.3C/BraA05g031210.3C/BraA02g010720.3C/BraA02g026460.3C/BraA10g027410.3C/BraA09g064140.3C/	16
ko02010	ABC transporters	0.857104	BraA02g016730.3C/BraA04g004730.3C/BraA09g049160.3C/BraA06g001380.3C/BraA07g010550.3C/BraA06g007590.3C/BraA05g010420.3C/BraA07g029880.3C/BraA01g016680.3C/BraA06g037140.3C	10
ko02020	Two-component system	0.539376	BraA04g010460.3C/BraA03g038160.3C/BraA05g029760.3C/BraA04g013410.3C/BraA10g023190.3C/BraA03g005730.3C/BraA09g028360.3C/BraA08g008200.3C/BraA09g022910.3C/BraA10g021840.3C/BraA09g003120.3C	11
ko02024	Quorum sensing	0.776397	BraA05g005460.3C/BraA05g036980.3C/BraA05g000610.3C/BraA07g009090.3C/BraA09g013870.3C/BraA05g041950.3C/BraA07g041410.3C/BraA04g028410.3C/BraA10g032340.3C/BraA02g001160.3C/BraA10g005530.3C/BraA10g028500.3C/BraA10g005880.3C/BraA08g027250.3C/BraA08g026860.3C/	22
ko03008	Ribosome biogenesis in eukaryotes	0.97383	BraA09g018420.3C/BraA02g010530.3C/BraA02g022500.3C/BraA10g006220.3C/BraA10g005080.3C/BraA04g008120.3C/BraA01g043830.3C/BraA09g063770.3C/BraA02g040580.3C/BraA07g031880.3C/BraA07g016710.3C/BraA09g020500.3C/BraA02g023190.3C/BraA03g026410.3C/BraA06g044170.3C/	20
ko03013	RNA transport	0.620126	BraA09g018420.3C/BraA02g010530.3C/BraA06g044740.3C/BraA02g008060.3C/BraA01g007040.3C/BraA09g058840.3C/BraA10g028780.3C/BraA10g000790.3C/BraA09g053490.3C/BraA08g019710.3C/BraA01g007140.3C/BraA09g060160.3C/BraA07g020150.3C/BraA02g007510.3C/BraA04g028400.3C/	61
ko03015	mRNA surveillance pathway	0.974521	BraA08g002480.3C/BraA08g028940.3C/BraA09g056710.3C/BraA09g058840.3C/BraA10g000790.3C/BraA05g037220.3C/BraA09g038050.3C/BraA06g043760.3C/BraA02g044740.3C/BraA06g033790.3C/BraA02g015710.3C/BraA01g004190.3C/BraA06g008590.3C/BraA09g029650.3C/BraA01g028740.3C/	28
ko03018	RNA degradation	0.718379	BraA03g010980.3C/BraA05g033670.3C/BraA09g066430.3C/BraA04g020410.3C/BraA03g024980.3C/BraA10g000790.3C/BraA06g020850.3C/BraA10g005900.3C/BraA10g031480.3C/BraA05g015860.3C/BraA03g008420.3C/BraA01g004190.3C/BraA04g002190.3C/BraA10g014380.3C/BraA03g035940.3C/	40
ko03020	RNA polymerase	0.97383	BraA02g010480.3C/BraA09g003420.3C/BraAnng004700.3C/BraA06g015630.3C/BraA04g007220.3C/BraA07g005420.3C/BraA06g034690.3C	7
ko03022	Basal transcription factors	0.948785	BraA07g020530.3C/BraA02g010950.3C/BraA10g006120.3C/BraA08g017360.3C/BraA01g033920.3C/BraA01g026060.3C/BraA09g057740.3C/BraA02g019080.3C/BraA01g019540.3C/BraA05g036580.3C/BraA10g001360.3C/BraA06g009260.3C	12
ko03030	DNA replication	0.961598	BraA09g012960.3C/BraA09g046630.3C/BraA08g025860.3C/BraA07g011380.3C/BraA09g059920.3C/BraA02g041350.3C/BraA03g011710.3C/BraA07g017180.3C/BraA07g011740.3C/BraA07g032330.3C/BraA03g043620.3C/BraA03g056280.3C/BraA07g005310.3C/BraA02g023310.3C/BraA06g022920.3C/	31
ko03040	Spliceosome	0.942877	BraA09g030020.3C/BraA09g030380.3C/BraA10g006050.3C/BraA06g025070.3C/BraA07g002200.3C/BraA07g020630.3C/BraA03g030450.3C/BraA06g016410.3C/BraA06g027570.3C/BraAnng005730.3C/BraA08g020050.3C/BraA01g011110.3C/BraA01g019880.3C/BraA05g030350.3C/BraA04g027350.3C/	52
ko03050	Proteasome	0.682502	BraA05g024550.3C/BraA08g017550.3C/BraA05g016710.3C/BraA01g006590.3C/BraA01g042590.3C/BraA07g024390.3C/BraA05g006370.3C/BraA03g045500.3C/BraA08g027210.3C/BraA02g022770.3C/BraA05g015540.3C/BraA09g035730.3C/BraA01g008490.3C/BraA08g018730.3C/BraA05g014410.3C/	19
ko03060	Protein export	0.961598	BraA05g005460.3C/BraA10g005370.3C/BraA08g016660.3C/BraA06g033970.3C/BraA02g016240.3C/BraA09g035590.3C/BraA10g032340.3C/BraA02g001160.3C/BraA05g037310.3C/BraA10g005530.3C/BraA08g027250.3C/BraA06g011370.3C/BraA09g037350.3C	13
ko03070	Bacterial secretion system	0.620126	BraA05g005460.3C/BraA10g005370.3C/BraA10g032340.3C/BraA02g001160.3C/BraA08g027250.3C/BraA06g011370.3C/BraA09g037350.3C	7
ko03410	Base excision repair	0.948785	BraA02g041350.3C/BraA07g032330.3C/BraA02g031420.3C/BraA07g013620.3C/BraA07g041740.3C/BraA02g031430.3C/BraA09g042120.3C	7
ko03420	Nucleotide excision repair	0.815397	BraA09g012960.3C/BraA09g046630.3C/BraA08g025860.3C/BraA07g011380.3C/BraA09g059920.3C/BraA10g018850.3C/BraA07g020530.3C/BraA03g030990.3C/BraA02g008960.3C/BraA03g011710.3C/BraA07g017180.3C/BraA07g011740.3C/BraA07g032330.3C/BraA01g026060.3C/BraA03g043620.3C/	40
ko03430	Mismatch repair	0.948785	BraA09g012960.3C/BraA09g046630.3C/BraA08g025860.3C/BraA07g011380.3C/BraA09g059920.3C/BraA03g011710.3C/BraA07g017180.3C/BraA07g011740.3C/BraA07g032330.3C/BraA03g043620.3C/BraA02g027070.3C/BraA03g056280.3C/BraA07g005310.3C/BraA02g023310.3C/BraA06g022920.3C/	29
ko03440	Homologous recombination	0.968821	BraA06g024360.3C/BraA09g046630.3C/BraA08g025860.3C/BraA07g011380.3C/BraA09g059920.3C/BraA01g025720.3C/BraA03g011710.3C/BraA07g017180.3C/BraA07g011740.3C/BraA03g043620.3C/BraA07g001330.3C/BraA03g056280.3C/BraA07g005310.3C/BraA02g023310.3C/BraA06g022920.3C/	33
ko03450	Non-homologous end-joining	0.948785	BraA02g041350.3C	1
ko04016	MAPK signaling pathway - plant	0.824723	BraA09g004550.3C/BraA06g016090.3C/BraA07g015680.3C/BraA08g027750.3C/BraA04g014770.3C/BraA10g000590.3C/BraA04g027160.3C/BraA07g032120.3C/BraA10g014950.3C/BraA09g022320.3C/BraA05g023030.3C/BraA04g019410.3C/BraA08g034950.3C/BraA07g017040.3C/BraA02g038520.3C/	34
ko04070	Phosphatidylinositol signaling system	0.961598	BraA09g004550.3C/BraA01g041130.3C/BraA04g014770.3C/BraA03g063560.3C/BraA02g011500.3C/BraA07g032120.3C/BraA04g019410.3C/BraA09g050390.3C/BraA02g038520.3C/BraA03g042610.3C/BraA09g015880.3C/BraA07g033250.3C/BraA10g004480.3C/BraA08g022970.3C/BraA02g044430.3C/	22
ko04120	Ubiquitin mediated proteolysis	0.654117	BraA02g000640.3C/BraA05g031830.3C/BraA01g020570.3C/BraA03g000960.3C/BraA02g043760.3C/BraA09g011490.3C/BraA09g026270.3C/BraA08g030240.3C/BraA02g000180.3C/BraA02g031190.3C/BraA03g053930.3C/BraA01g035400.3C/BraA02g008960.3C/BraA03g016860.3C/BraA04g006050.3C/	42
ko04122	Sulfur relay system	0.222088	BraA02g013500.3C/BraA03g017000.3C/BraA05g003810.3C/BraA09g066090.3C/BraA06g029230.3C/BraA07g039650.3C/BraA05g018420.3C/BraA04g031450.3C	8
ko04130	SNARE interactions in vesicular transport	0.948785	BraA08g017210.3C/BraA07g013170.3C/BraA10g026980.3C/BraA05g036870.3C/BraA03g034970.3C/BraA03g047700.3C/BraA01g042530.3C/BraA08g029740.3C	8
ko04136	Autophagy - other	0.969205	BraA06g030420.3C/BraA03g019750.3C/BraA07g023440.3C/BraA09g025640.3C/BraA03g023610.3C/BraA05g019460.3C/BraA05g019140.3C/BraA10g011340.3C/BraA09g017540.3C	9
ko04141	Protein processing in endoplasmic reticulum	0.897292	BraA09g024330.3C/BraA03g044510.3C/BraA07g015060.3C/BraA01g020570.3C/BraA08g019680.3C/BraA08g012310.3C/BraA03g015480.3C/BraA10g019250.3C/BraA08g033910.3C/BraA10g018400.3C/BraA05g037090.3C/BraA08g027170.3C/BraA08g002210.3C/BraA02g013110.3C/BraA08g019130.3C/	62
ko04144	Endocytosis	0.682502	BraA09g020710.3C/BraA09g066360.3C/BraA09g012090.3C/BraA10g026480.3C/BraA10g026470.3C/BraA09g066370.3C/BraA02g041680.3C/BraA01g025420.3C/BraA04g001480.3C/BraA06g030110.3C/BraA05g003460.3C/BraA07g000620.3C/BraA09g026730.3C/BraA09g026270.3C/BraA03g006380.3C/	56
ko04145	Phagosome	0.792694	BraA02g024930.3C/BraA07g041890.3C/BraA03g030510.3C/BraA02g028450.3C/BraA05g011510.3C/BraA06g015530.3C/BraA10g026070.3C/BraA01g044890.3C/BraA07g000620.3C/BraA03g019850.3C/BraA06g042160.3C/BraA03g035640.3C/BraA02g016240.3C/BraA09g035590.3C/BraA06g036890.3C/	30
ko04146	Peroxisome	0.189348	BraA06g016090.3C/BraA07g015680.3C/BraA08g027750.3C/BraA03g006410.3C/BraA06g022700.3C/BraA09g035670.3C/BraA09g052680.3C/BraA03g035500.3C/BraA09g052160.3C/BraA02g032330.3C/BraA01g031020.3C/BraA05g000610.3C/BraA09g007420.3C/BraA09g013870.3C/BraA09g025860.3C/	39
ko04626	Plant-pathogen interaction	0.834241	BraA09g004550.3C/BraA09g024330.3C/BraA05g009010.3C/BraA04g014770.3C/BraA09g060320.3C/BraA02g025910.3C/BraA07g023290.3C/BraA06g003430.3C/BraA02g023580.3C/BraA09g021140.3C/BraA10g010310.3C/BraA05g036530.3C/BraA01g007370.3C/BraA09g021150.3C/BraA02g013110.3C/	56
ko04712	Circadian rhythm - plant	0.215156	BraA10g000820.3C/BraA08g035740.3C/BraA05g031830.3C/BraA02g016700.3C/BraA09g038750.3C/BraA09g052890.3C/BraA09g040290.3C/BraA05g015210.3C/BraA02g000630.3C/BraA07g011890.3C/BraA02g006230.3C/BraA03g038010.3C/BraA05g001030.3C/BraA03g024300.3C/BraA09g020500.3C/	20
ko04933	AGE-RAGE signaling pathway in diabetic complications	0.97383	BraA01g041130.3C/BraA02g011500.3C/BraA09g023130.3C/BraA07g002560.3C/BraA09g011270.3C/BraA06g008810.3C	6

## Sheet: NF_vs_RF
ko00010	Glycolysis / Gluconeogenesis	0.0600753	BraA05g042370.3C/BraA04g015630.3C/BraA08g022720.3C/BraA04g025990.3C/BraA01g017270.3C/BraA08g021050.3C/BraA09g055600.3C/BraA01g023010.3C/BraA09g019380.3C/BraA04g015830.3C/BraA09g044960.3C/BraA05g011720.3C/BraA02g025380.3C/BraA03g031530.3C/BraA07g021000.3C/	59
ko00020	Citrate cycle (TCA cycle)	0.0967274	BraA03g006410.3C/BraA09g019740.3C/BraA06g022700.3C/BraA06g029260.3C/BraA01g044230.3C/BraA08g020550.3C/BraA09g013400.3C/BraA07g031830.3C/BraA10g009220.3C/BraAnng003640.3C/BraA07g023590.3C/BraA03g008890.3C/BraA10g030620.3C/BraA05g000400.3C/BraA09g043410.3C/	32
ko00030	Pentose phosphate pathway	0.0139295	BraA04g015630.3C/BraA08g022720.3C/BraA04g025990.3C/BraA09g013650.3C/BraA01g017270.3C/BraA04g014140.3C/BraA05g041200.3C/BraA09g055600.3C/BraA09g019380.3C/BraA09g044960.3C/BraA05g011720.3C/BraA07g021000.3C/BraA09g039970.3C/BraA04g001550.3C/BraA09g053780.3C/	34
ko00040	Pentose and glucuronate interconversions	0.227654	BraA06g041070.3C/BraA05g038610.3C/BraA05g041780.3C/BraA01g037360.3C/BraAnng003600.3C/BraA05g003340.3C/BraA05g036980.3C/BraA05g007750.3C/BraA09g023600.3C/BraA03g033430.3C/BraA02g017840.3C/BraA02g034070.3C/BraA09g061760.3C/BraA09g001840.3C/BraA01g041790.3C/	61
ko00051	Fructose and mannose metabolism	0.11469	BraA04g015630.3C/BraA08g022720.3C/BraA04g025990.3C/BraA01g017270.3C/BraA09g055600.3C/BraA09g044960.3C/BraA05g011720.3C/BraA07g021000.3C/BraA05g019040.3C/BraA05g007750.3C/BraA01g044070.3C/BraA02g017380.3C/BraA08g013460.3C/BraA03g021070.3C/BraA05g041300.3C/	31
ko00052	Galactose metabolism	0.159117	BraA05g000680.3C/BraA02g002710.3C/BraA06g000740.3C/BraA05g041780.3C/BraA04g012960.3C/BraA09g017210.3C/BraA05g019040.3C/BraA09g039970.3C/BraA05g007750.3C/BraA03g003500.3C/BraA03g005060.3C/BraA03g003510.3C/BraA08g026610.3C/BraA09g053110.3C/BraA09g047020.3C/	28
ko00053	Ascorbate and aldarate metabolism	0.238873	BraA08g021050.3C/BraA03g001240.3C/BraA09g013500.3C/BraA03g026770.3C/BraA08g019700.3C/BraA09g012070.3C/BraA01g002390.3C/BraA01g004020.3C/BraA06g005140.3C/BraA09g053110.3C/BraA02g009340.3C/BraA08g001190.3C/BraA05g020840.3C/BraA02g009330.3C/BraA02g012730.3C/	19
ko00061	Fatty acid biosynthesis	0.0669903	BraA05g039380.3C/BraA03g020440.3C/BraA01g044100.3C/BraA03g022970.3C/BraA09g059570.3C/BraA07g012390.3C/BraA01g014520.3C/BraA07g008000.3C/BraA03g006900.3C/BraA08g003630.3C/BraA09g059550.3C/BraA04g004250.3C/BraA06g033900.3C/BraA03g031070.3C/BraA09g013870.3C/	26
ko00062	Fatty acid elongation	0.666945	BraA03g004300.3C/BraA01g019170.3C/BraA01g025460.3C/BraA02g026460.3C/BraA04g020490.3C/BraA02g010720.3C/BraA10g000750.3C/BraA02g001400.3C/BraA01g019180.3C/BraA09g052820.3C/BraA06g005040.3C/BraA06g043600.3C/BraA07g004540.3C/BraA06g041190.3C	14
ko00071	Fatty acid degradation	0.0996128	BraA05g039380.3C/BraA09g008510.3C/BraA08g021050.3C/BraA08g018800.3C/BraA09g020130.3C/BraA01g014520.3C/BraA01g002390.3C/BraA01g004020.3C/BraA06g033900.3C/BraA08g010550.3C/BraA09g013870.3C/BraA05g000610.3C/BraA01g019720.3C/BraA09g004100.3C/BraA08g001190.3C/	22
ko00072	Synthesis and degradation of ketone bodies	0.658551	BraA09g026740.3C/BraA09g004100.3C	2
ko00073	Cutin, suberine and wax biosynthesis	0.658551	BraA07g022490.3C/BraA07g022580.3C/BraA05g011450.3C/BraA03g057080.3C/BraA05g007850.3C/BraA03g017710.3C/BraA01g004350.3C/BraA04g026730.3C/BraA04g026750.3C/BraA05g034940.3C/BraA07g021740.3C/BraA05g014570.3C	12
ko00100	Steroid biosynthesis	0.782309	BraA05g027500.3C/BraA03g058950.3C/BraA01g001230.3C/BraA03g026310.3C/BraA06g031530.3C/BraAnng000460.3C/BraA10g004020.3C/BraA06g031540.3C/BraA09g057250.3C/BraA03g005870.3C	10
ko00130	Ubiquinone and other terpenoid-quinone biosynthesis	0.0390053	BraA10g022640.3C/BraA08g006270.3C/BraA05g025900.3C/BraA04g021710.3C/BraA01g009080.3C/BraA03g051340.3C/BraA01g014290.3C/BraA02g011420.3C/BraA01g009070.3C/BraA03g060260.3C/BraA03g054450.3C/BraA02g016400.3C/BraA02g026300.3C/BraA07g031570.3C/BraA05g018190.3C/	27
ko00190	Oxidative phosphorylation	0.756774	BraA06g015530.3C/BraA03g030510.3C/BraA02g024930.3C/BraA08g017060.3C/BraA09g011650.3C/BraA09g008870.3C/BraA06g036890.3C/BraA09g065940.3C/BraA09g011330.3C/BraA04g023730.3C/BraA09g059520.3C/BraA01g044890.3C/BraA05g000280.3C/BraA06g008940.3C/BraA07g041890.3C/	51
ko00195	Photosynthesis	0.0536398	BraA08g002230.3C/BraA06g005580.3C/BraA07g018210.3C/BraA03g063100.3C/BraA01g028620.3C/BraA08g005880.3C/BraA06g002120.3C/BraA07g010120.3C/BraA07g015790.3C/BraA05g031040.3C/BraA08g035330.3C/BraA01g012030.3C/BraA08g027880.3C/BraA09g009530.3C/BraA07g033020.3C/	35
ko00196	Photosynthesis - antenna proteins	0.116213	BraA09g028120.3C/BraA03g027230.3C/BraA03g065020.3C/BraA10g012410.3C/BraA08g028350.3C/BraA02g023540.3C/BraA09g045720.3C/BraA09g058520.3C/BraA02g014020.3C	9
ko00220	Arginine biosynthesis	0.558333	BraA02g002350.3C/BraA10g021840.3C/BraA01g001280.3C/BraA02g008260.3C/BraA09g039860.3C/BraA06g044960.3C/BraA10g023190.3C/BraA03g026730.3C/BraA05g013640.3C/BraA10g021930.3C/BraA03g038160.3C/BraA06g019570.3C/BraA05g008050.3C/BraA03g004710.3C	14
ko00230	Purine metabolism	0.703265	BraA03g025200.3C/BraA06g000230.3C/BraA03g000820.3C/BraA08g009380.3C/BraA06g010360.3C/BraA06g026850.3C/BraA02g021330.3C/BraA09g025320.3C/BraA08g015440.3C/BraA09g039970.3C/BraA04g020220.3C/BraA07g043200.3C/BraA09g003420.3C/BraA09g037040.3C/BraA05g026690.3C/	58
ko00240	Pyrimidine metabolism	0.658551	BraA03g025200.3C/BraA06g010360.3C/BraA06g026850.3C/BraA02g021330.3C/BraA08g015440.3C/BraA08g000320.3C/BraA04g020220.3C/BraA09g003420.3C/BraA05g026690.3C/BraA08g010990.3C/BraA06g010350.3C/BraA05g018970.3C/BraA04g005410.3C/BraA01g003220.3C/BraA06g034690.3C/	44
ko00250	Alanine, aspartate and glutamate metabolism	0.654718	BraA07g031850.3C/BraA07g042400.3C/BraA05g025100.3C/BraA02g002350.3C/BraA10g021840.3C/BraA03g004190.3C/BraA02g008260.3C/BraA02g025290.3C/BraA03g034150.3C/BraA09g039860.3C/BraA06g026150.3C/BraA01g000580.3C/BraA10g023190.3C/BraA05g013640.3C/BraA10g021930.3C/	19
ko00260	Glycine, serine and threonine metabolism	0.152343	BraA04g014870.3C/BraA07g033260.3C/BraA04g029900.3C/BraA02g027990.3C/BraA08g031560.3C/BraA06g024330.3C/BraA07g035910.3C/BraA01g023010.3C/BraA03g053470.3C/BraA09g062680.3C/BraA08g033070.3C/BraA05g036600.3C/BraA03g034150.3C/BraA09g039860.3C/BraA10g032180.3C/	34
ko00261	Monobactam biosynthesis	0.368947	BraA05g005200.3C/BraA03g006100.3C/BraA09g033770.3C/BraA10g019620.3C/BraA06g010950.3C/BraA03g023180.3C	6
ko00270	Cysteine and methionine metabolism	0.107998	BraA05g008480.3C/BraA09g019740.3C/BraA06g034080.3C/BraA01g009080.3C/BraA04g002260.3C/BraA01g014290.3C/BraA01g030200.3C/BraA01g009070.3C/BraA05g000750.3C/BraA04g008150.3C/BraA10g023650.3C/BraA02g007310.3C/BraA03g054450.3C/BraA09g015910.3C/BraA06g017480.3C/	52
ko00280	Valine, leucine and isoleucine degradation	0.0390053	BraA09g026740.3C/BraA08g021050.3C/BraA02g045840.3C/BraA07g024300.3C/BraA01g002390.3C/BraA06g017480.3C/BraA01g004020.3C/BraA09g010060.3C/BraA09g008780.3C/BraA03g034150.3C/BraA01g000580.3C/BraA04g020930.3C/BraA06g003460.3C/BraA08g022260.3C/BraA08g003210.3C/	31
ko00290	Valine, leucine and isoleucine biosynthesis	0.137533	BraA09g048840.3C/BraA09g057230.3C/BraA06g017480.3C/BraA03g016950.3C/BraA09g008780.3C/BraA05g036600.3C/BraA06g003460.3C/BraA08g003210.3C/BraA05g027600.3C/BraA07g008830.3C/BraA02g025840.3C/BraA07g023500.3C/BraA01g042780.3C/BraA06g006950.3C/BraA02g025850.3C	15
ko00300	Lysine biosynthesis	0.64541	BraA05g005200.3C/BraA03g006100.3C/BraA09g033770.3C/BraA10g019620.3C/BraA06g010950.3C/BraA03g023180.3C	6
ko00310	Lysine degradation	0.495377	BraA08g021050.3C/BraA06g029260.3C/BraA07g028920.3C/BraA07g028910.3C/BraA01g002390.3C/BraA01g004020.3C/BraA09g019220.3C/BraA09g020910.3C/BraA03g006020.3C/BraA07g001940.3C/BraA01g041390.3C/BraA04g017190.3C/BraA01g004800.3C/BraA09g004100.3C/BraA08g001190.3C/	18
ko00330	Arginine and proline metabolism	0.11469	BraA08g021050.3C/BraA05g003320.3C/BraA02g007880.3C/BraA10g023650.3C/BraA03g032640.3C/BraA01g002390.3C/BraA03g058990.3C/BraA02g016840.3C/BraA02g008260.3C/BraA01g004020.3C/BraA10g024380.3C/BraA06g026150.3C/BraA04g030630.3C/BraA07g023700.3C/BraA06g036990.3C/	27
ko00340	Histidine metabolism	0.0716971	BraA08g021050.3C/BraA01g002390.3C/BraA05g009170.3C/BraA01g004020.3C/BraA01g027200.3C/BraA09g018750.3C/BraA06g006670.3C/BraA05g020990.3C/BraA06g027330.3C/BraA08g001190.3C/BraA05g020840.3C/BraA03g059920.3C/BraA02g020580.3C	13
ko00350	Tyrosine metabolism	0.365921	BraA04g029900.3C/BraA02g027990.3C/BraA01g008840.3C/BraA01g009080.3C/BraA01g014290.3C/BraA01g009070.3C/BraA03g045650.3C/BraA09g020130.3C/BraA03g054450.3C/BraA02g008260.3C/BraA09g051040.3C/BraA08g015340.3C/BraA05g013640.3C/BraA09g055370.3C/BraA04g016260.3C/	18
ko00360	Phenylalanine metabolism	0.0929984	BraA04g029900.3C/BraA02g027990.3C/BraA05g025900.3C/BraA04g021710.3C/BraA01g009080.3C/BraA01g014290.3C/BraA07g021160.3C/BraA01g009070.3C/BraA03g045650.3C/BraA03g054450.3C/BraA02g008260.3C/BraA05g008320.3C/BraA07g031570.3C/BraA05g018190.3C/BraA04g015350.3C/	25
ko00361	Chlorocyclohexane and chlorobenzene degradation	0.658551	BraA05g012390.3C	1
ko00362	Benzoate degradation	0.730199	BraA09g004100.3C	1
ko00364	Fluorobenzoate degradation	0.658551	BraA05g012390.3C	1
ko00380	Tryptophan metabolism	0.117686	BraA07g015680.3C/BraA08g021050.3C/BraA07g015670.3C/BraA06g029260.3C/BraA08g015510.3C/BraA01g002390.3C/BraA03g059190.3C/BraA01g004020.3C/BraA08g027750.3C/BraA02g019880.3C/BraA09g020910.3C/BraA09g004100.3C/BraA08g001190.3C/BraA05g020840.3C/BraA01g008780.3C/	19
ko00400	Phenylalanine, tyrosine and tryptophan biosynthesis	0.0831384	BraA04g014870.3C/BraA08g031560.3C/BraA08g025300.3C/BraA01g009080.3C/BraA01g014290.3C/BraA01g009070.3C/BraA03g053470.3C/BraA10g028500.3C/BraA03g054450.3C/BraA01g000480.3C/BraA06g035740.3C/BraA02g008260.3C/BraA10g018830.3C/BraA06g036510.3C/BraA09g051040.3C/	27
ko00401	Novobiocin biosynthesis	0.262993	BraA01g009080.3C/BraA01g014290.3C/BraA01g009070.3C/BraA03g054450.3C/BraA09g051040.3C/BraA08g015340.3C/BraA02g020580.3C	7
ko00405	Phenazine biosynthesis	0.0856984	BraA08g025300.3C/BraA10g028500.3C/BraA03g002200.3C/BraA09g037560.3C	4
ko00410	beta-Alanine metabolism	0.0600753	BraA07g031850.3C/BraA04g029900.3C/BraA02g027990.3C/BraA08g021050.3C/BraA05g003320.3C/BraA02g045840.3C/BraA07g024300.3C/BraA01g002390.3C/BraA02g016840.3C/BraA01g004020.3C/BraA09g010060.3C/BraA04g030630.3C/BraA07g023700.3C/BraA04g020930.3C/BraA08g022260.3C/	23
ko00430	Taurine and hypotaurine metabolism	0.505295	BraA07g031850.3C/BraA08g007220.3C/BraA07g029750.3C/BraA08g001410.3C/BraA09g048900.3C/BraA05g003210.3C/BraA05g034210.3C/BraA03g022390.3C/BraA02g015310.3C/BraA02g044510.3C/BraA03g006630.3C	11
ko00440	Phosphonate and phosphinate metabolism	0.792113	BraA06g009780.3C	1
ko00450	Selenocompound metabolism	0.609571	BraA02g016390.3C/BraA08g020810.3C/BraA02g007310.3C/BraA06g005650.3C/BraA03g030640.3C/BraA03g031420.3C	6
ko00460	Cyanoamino acid metabolism	0.469098	BraA03g011770.3C/BraA07g035910.3C/BraA01g043570.3C/BraA07g024150.3C/BraA09g038410.3C/BraA06g019890.3C/BraA01g034680.3C/BraA03g024570.3C/BraA05g012860.3C/BraA01g001320.3C/BraA05g004340.3C/BraA01g029610.3C/BraA01g001110.3C/BraA01g034700.3C/BraA04g023640.3C/	21
ko00471	D-Glutamine and D-glutamate metabolism	0.523149	BraA02g002350.3C/BraA10g021930.3C	2
ko00480	Glutathione metabolism	0.0459811	BraA03g024560.3C/BraA06g022050.3C/BraA09g013650.3C/BraA03g006410.3C/BraA04g014140.3C/BraA04g017740.3C/BraA05g041200.3C/BraA06g022700.3C/BraA06g034080.3C/BraA09g061930.3C/BraA07g013640.3C/BraA07g019350.3C/BraA03g026770.3C/BraA02g024660.3C/BraA07g031830.3C/	46
ko00500	Starch and sucrose metabolism	0.0929984	BraA06g019940.3C/BraA03g011770.3C/BraA03g009830.3C/BraA05g022890.3C/BraA01g043570.3C/BraA09g019380.3C/BraA06g000740.3C/BraA03g041030.3C/BraA07g024150.3C/BraA05g041780.3C/BraA09g038410.3C/BraA06g019890.3C/BraA05g019040.3C/BraA09g039970.3C/BraA01g014770.3C/	72
ko00510	N-Glycan biosynthesis	0.164369	BraA02g000730.3C/BraA10g000030.3C/BraA03g009200.3C/BraA07g017270.3C/BraA05g002240.3C/BraA02g022260.3C/BraA05g004530.3C/BraA08g002530.3C/BraA06g037520.3C/BraA09g007990.3C/BraA06g044940.3C/BraA05g012670.3C/BraA08g029500.3C/BraA06g008720.3C/BraA03g006330.3C/	21
ko00511	Other glycan degradation	0.658551	BraA09g064380.3C/BraA01g003990.3C/BraA07g033140.3C/BraA02g017900.3C/BraA03g064640.3C	5
ko00514	Other types of O-glycan biosynthesis	0.730199	BraA05g002320.3C/BraA09g063500.3C	2
ko00515	Mannose type O-glycan biosynthesis	0.703265	BraA09g036980.3C	1
ko00520	Amino sugar and nucleotide sugar metabolism	0.34782	BraA03g008130.3C/BraA03g030890.3C/BraA09g014730.3C/BraA09g019380.3C/BraA10g001400.3C/BraA10g009650.3C/BraA05g040960.3C/BraA09g064380.3C/BraA05g041780.3C/BraA04g006100.3C/BraA05g019040.3C/BraA03g022910.3C/BraA09g039970.3C/BraA01g020740.3C/BraA01g044420.3C/	60
ko00521	Streptomycin biosynthesis	0.33503	BraA09g055030.3C/BraA01g000700.3C/BraA04g016220.3C/BraA05g019040.3C/BraA09g039970.3C/BraA08g026610.3C	6
ko00523	Polyketide sugar unit biosynthesis	0.523149	BraA06g009110.3C	1
ko00531	Glycosaminoglycan degradation	0.649815	BraA09g064380.3C/BraA10g030320.3C/BraA02g040840.3C	3
ko00540	Lipopolysaccharide biosynthesis	0.792113	BraA04g005260.3C	1
ko00561	Glycerolipid metabolism	0.135351	BraA09g066200.3C/BraA08g021050.3C/BraA02g002710.3C/BraA07g001370.3C/BraA05g007750.3C/BraA07g028720.3C/BraA02g033010.3C/BraA01g004960.3C/BraA01g002390.3C/BraA08g028780.3C/BraA09g011830.3C/BraA01g004020.3C/BraA08g031830.3C/BraA09g019480.3C/BraA03g003500.3C/	33
ko00562	Inositol phosphate metabolism	0.135351	BraA09g055030.3C/BraA01g000700.3C/BraA04g016220.3C/BraA01g041130.3C/BraA09g012070.3C/BraA04g011650.3C/BraA02g011480.3C/BraA09g010060.3C/BraA07g019820.3C/BraA06g021040.3C/BraA05g041950.3C/BraA09g052670.3C/BraA05g006010.3C/BraA10g016610.3C/BraA07g022610.3C/	34
ko00563	Glycosylphosphatidylinositol (GPI)-anchor biosynthesis	0.768761	BraA02g022260.3C/BraA06g017400.3C/BraA05g006550.3C/BraA06g037700.3C/BraA10g021090.3C	5
ko00564	Glycerophospholipid metabolism	0.57559	BraA09g066200.3C/BraA05g029550.3C/BraA03g027710.3C/BraA02g026380.3C/BraA02g008660.3C/BraA02g041680.3C/BraA09g015880.3C/BraA03g063560.3C/BraA04g028380.3C/BraA07g020420.3C/BraA03g009400.3C/BraA07g036140.3C/BraA09g019480.3C/BraA04g013220.3C/BraA10g000160.3C/	38
ko00565	Ether lipid metabolism	0.658551	BraA03g027710.3C/BraA02g026380.3C/BraA02g041680.3C/BraA10g000160.3C/BraA05g041950.3C/BraA06g032670.3C/BraA09g026730.3C/BraA06g009780.3C/BraA08g007450.3C/BraA01g024160.3C	10
ko00590	Arachidonic acid metabolism	0.788674	BraA09g040320.3C/BraA05g000010.3C/BraA09g053340.3C	3
ko00591	Linoleic acid metabolism	0.286157	BraA07g031010.3C/BraA07g031000.3C/BraA07g030990.3C/BraA07g025400.3C/BraA07g031230.3C/BraA09g057750.3C	6
ko00592	alpha-Linolenic acid metabolism	0.540241	BraA03g034810.3C/BraA09g008510.3C/BraA08g018800.3C/BraA07g016240.3C/BraA07g031010.3C/BraA01g019720.3C/BraA07g031000.3C/BraA07g030990.3C/BraA02g030050.3C/BraA07g025400.3C/BraA06g028570.3C/BraA09g024530.3C/BraA08g028140.3C/BraA07g015720.3C/BraA07g031230.3C/	18
ko00600	Sphingolipid metabolism	0.420339	BraA02g002710.3C/BraA05g007580.3C/BraA03g003500.3C/BraA10g006060.3C/BraA03g003510.3C/BraA09g047020.3C/BraA01g024090.3C/BraA06g024740.3C/BraA06g010400.3C/BraA06g041140.3C/BraA03g064640.3C/BraA05g007650.3C/BraA07g034560.3C	13
ko00603	Glycosphingolipid biosynthesis - globo and isoglobo series	0.463561	BraA02g002710.3C/BraA09g064380.3C/BraA03g003500.3C/BraA03g003510.3C/BraA09g047020.3C	5
ko00604	Glycosphingolipid biosynthesis - ganglio series	0.771896	BraA09g064380.3C	1
ko00620	Pyruvate metabolism	0.227654	BraA09g019740.3C/BraA08g021050.3C/BraA02g011660.3C/BraA04g015830.3C/BraA01g044230.3C/BraA03g006900.3C/BraA03g004740.3C/BraA10g009220.3C/BraA09g057230.3C/BraA01g002390.3C/BraAnng003640.3C/BraA01g004020.3C/BraA09g019730.3C/BraA03g008890.3C/BraA05g000400.3C/	40
ko00623	Toluene degradation	0.658551	BraA05g012390.3C	1
ko00625	Chloroalkane and chloroalkene degradation	0.0716832	BraA08g021050.3C/BraA09g020130.3C/BraA01g002390.3C/BraA01g004020.3C/BraA05g020840.3C/BraA09g055370.3C/BraA03g059920.3C/BraA09g032360.3C	8
ko00626	Naphthalene degradation	0.191813	BraA09g020130.3C/BraA09g055370.3C/BraA09g032360.3C	3
ko00630	Glyoxylate and dicarboxylate metabolism	0.19107	BraA07g015680.3C/BraA07g033260.3C/BraA04g009980.3C/BraA09g019740.3C/BraA07g035910.3C/BraA07g015670.3C/BraA08g015510.3C/BraA04g015830.3C/BraA05g032630.3C/BraA08g020550.3C/BraA04g010950.3C/BraA10g021840.3C/BraA03g059190.3C/BraA07g023590.3C/BraA08g027750.3C/	37
ko00640	Propanoate metabolism	0.19151	BraA04g015830.3C/BraA02g045840.3C/BraA07g024300.3C/BraA03g006900.3C/BraA09g013400.3C/BraA09g010060.3C/BraA10g030620.3C/BraA04g020930.3C/BraA08g022260.3C/BraA02g035700.3C/BraA08g017280.3C/BraA09g004100.3C/BraA03g003830.3C/BraA06g004850.3C/BraA10g023970.3C/	16
ko00650	Butanoate metabolism	0.682133	BraA07g031850.3C/BraA07g042400.3C/BraA05g025100.3C/BraA09g026740.3C/BraA03g016950.3C/BraA02g025290.3C/BraA09g004100.3C	7
ko00660	C5-Branched dibasic acid metabolism	0.703265	BraA03g016950.3C/BraA02g025840.3C/BraA02g025850.3C	3
ko00670	One carbon pool by folate	0.584269	BraA06g000230.3C/BraA05g004120.3C/BraA06g003250.3C/BraA07g035910.3C/BraA05g019020.3C/BraA01g001110.3C/BraA10g025690.3C/BraA03g025840.3C/BraA01g005080.3C	9
ko00680	Methane metabolism	0.0967274	BraA04g015630.3C/BraA08g022720.3C/BraA04g025990.3C/BraA01g017270.3C/BraA09g055600.3C/BraA07g035910.3C/BraA01g023010.3C/BraA04g015830.3C/BraA09g044960.3C/BraA05g011720.3C/BraA07g021000.3C/BraA09g020130.3C/BraA04g026020.3C/BraA10g005900.3C/BraA09g019730.3C/	29
ko00710	Carbon fixation in photosynthetic organisms	0.0669903	BraA05g042370.3C/BraA04g015630.3C/BraA08g022720.3C/BraA04g025990.3C/BraA01g017270.3C/BraA08g008980.3C/BraA09g019740.3C/BraA02g011660.3C/BraA09g055600.3C/BraA09g046560.3C/BraA08g007230.3C/BraA09g044960.3C/BraA05g011720.3C/BraA02g025380.3C/BraA03g031530.3C/	40
ko00730	Thiamine metabolism	0.34446	BraA10g012830.3C/BraA05g014550.3C/BraA08g009380.3C/BraA03g013750.3C/BraA07g032740.3C/BraA02g027080.3C/BraA02g013680.3C/BraA04g002930.3C/BraA09g001710.3C/BraA06g029230.3C/BraA03g018580.3C	11
ko00740	Riboflavin metabolism	0.33503	BraA02g010750.3C/BraA09g054860.3C/BraA03g001110.3C/BraA06g027760.3C/BraA01g008020.3C/BraA02g000910.3C	6
ko00750	Vitamin B6 metabolism	0.733403	BraA01g036180.3C/BraA04g027090.3C/BraA04g010680.3C	3
ko00760	Nicotinate and nicotinamide metabolism	0.457263	BraA02g021330.3C/BraA10g008570.3C/BraA08g010990.3C/BraA03g009410.3C/BraA07g041690.3C/BraA01g008020.3C/BraA09g064360.3C	7
ko00770	Pantothenate and CoA biosynthesis	0.11469	BraA09g048840.3C/BraA06g017480.3C/BraA03g016950.3C/BraA09g008780.3C/BraA07g002470.3C/BraA10g033480.3C/BraA06g003460.3C/BraA08g003210.3C/BraA05g027600.3C/BraA01g008020.3C/BraA03g038130.3C/BraA07g008830.3C/BraA07g023500.3C/BraA03g025100.3C/BraA06g030540.3C/	18
ko00780	Biotin metabolism	0.212405	BraA03g020440.3C/BraA09g059570.3C/BraA07g012390.3C/BraA08g003630.3C/BraA09g059550.3C/BraA03g042200.3C/BraA08g003620.3C/BraA03g012360.3C/BraA10g021900.3C/BraA10g015680.3C/BraA03g022720.3C	11
ko00785	Lipoic acid metabolism	0.658551	BraA09g056100.3C/BraA08g017750.3C	2
ko00790	Folate biosynthesis	0.574451	BraA02g010750.3C/BraA05g007750.3C/BraA09g054860.3C/BraA06g027760.3C/BraA09g066090.3C/BraA05g003810.3C/BraA02g024840.3C/BraA03g025840.3C/BraA03g012180.3C	9
ko00860	Porphyrin and chlorophyll metabolism	0.457263	BraA03g005840.3C/BraA01g027430.3C/BraA06g015220.3C/BraA03g053700.3C/BraA10g003160.3C/BraA09g052590.3C/BraA07g022590.3C/BraA02g022330.3C/BraA07g038380.3C/BraA03g001800.3C/BraA09g047550.3C/BraA10g024790.3C/BraA03g052230.3C/BraA01g009960.3C/BraA01g022230.3C/	18
ko00900	Terpenoid backbone biosynthesis	0.621745	BraA09g026740.3C/BraA04g005540.3C/BraA01g003910.3C/BraA07g041610.3C/BraA02g022330.3C/BraA10g016660.3C/BraA07g038380.3C/BraA03g057830.3C/BraA07g003640.3C/BraA09g013520.3C/BraA01g044250.3C/BraA06g012860.3C/BraA08g009020.3C/BraA02g011440.3C/BraA09g004100.3C/	18
ko00901	Indole alkaloid biosynthesis	0.5484	BraA07g022650.3C/BraA09g047690.3C/BraA07g028470.3C/BraA03g060420.3C	4
ko00902	Monoterpenoid biosynthesis	0.365921	BraA04g001300.3C/BraA09g050790.3C	2
ko00903	Limonene and pinene degradation	0.117686	BraA08g021050.3C/BraA01g002390.3C/BraA01g004020.3C/BraA05g020840.3C/BraA03g059920.3C	5
ko00904	Diterpenoid biosynthesis	0.707796	BraA03g041490.3C/BraA03g065340.3C/BraA02g015640.3C/BraA08g014280.3C/BraA09g034980.3C/BraA05g012440.3C/BraA06g011600.3C	7
ko00905	Brassinosteroid biosynthesis	0.522233	BraA01g022910.3C/BraA09g003910.3C/BraA01g002350.3C	3
ko00906	Carotenoid biosynthesis	0.120731	BraA07g016890.3C/BraA06g007670.3C/BraA09g009220.3C/BraA01g009810.3C/BraA03g052720.3C/BraA02g006890.3C/BraA06g005700.3C/BraA03g038810.3C/BraA09g063710.3C/BraA09g009230.3C/BraA10g022730.3C/BraA09g021180.3C/BraA04g020810.3C/BraA04g007910.3C	14
ko00908	Zeatin biosynthesis	0.746473	BraA07g001320.3C/BraA10g019400.3C/BraA02g008650.3C/BraA04g029320.3C/BraA09g011860.3C	5
ko00909	Sesquiterpenoid and triterpenoid biosynthesis	0.523149	BraA03g058950.3C/BraA01g001230.3C/BraA06g031530.3C/BraA03g057830.3C/BraA06g031540.3C/BraA10g021620.3C	6
ko00910	Nitrogen metabolism	0.733403	BraA02g002350.3C/BraA02g005540.3C/BraA07g005240.3C/BraA10g021840.3C/BraA01g001320.3C/BraA01g044810.3C/BraA07g035140.3C/BraA10g023190.3C/BraA09g043790.3C/BraA10g032140.3C/BraA03g049390.3C/BraA10g021930.3C/BraA03g038160.3C/BraA07g026900.3C	14
ko00920	Sulfur metabolism	0.39067	BraA04g002260.3C/BraA02g033650.3C/BraA05g034040.3C/BraA03g030640.3C/BraA06g011450.3C/BraA09g004810.3C/BraA07g026330.3C/BraA06g027460.3C/BraA01g040170.3C/BraA09g010100.3C/BraA03g031910.3C/BraA03g061240.3C	12
ko00940	Phenylpropanoid biosynthesis	0.442608	BraA06g017950.3C/BraA05g025900.3C/BraA03g011770.3C/BraA04g021710.3C/BraA03g020070.3C/BraA01g032130.3C/BraA05g025550.3C/BraA01g043570.3C/BraA07g024150.3C/BraA07g021160.3C/BraA05g030310.3C/BraA09g038410.3C/BraA06g019890.3C/BraA09g064540.3C/BraA01g021250.3C/	60
ko00941	Flavonoid biosynthesis	0.285129	BraA04g021710.3C/BraA10g030360.3C/BraA09g038750.3C/BraA03g016250.3C/BraA07g022020.3C/BraA03g012190.3C/BraA09g046090.3C/BraA07g000280.3C/BraA10g024990.3C/BraA06g027060.3C/BraA03g005990.3C	11
ko00942	Anthocyanin biosynthesis	0.730199	BraA08g009740.3C/BraA03g014180.3C	2
ko00944	Flavone and flavonol biosynthesis	0.730199	BraA10g030360.3C	1
ko00945	Stilbenoid, diarylheptanoid and gingerol biosynthesis	0.654718	BraA04g021710.3C/BraA03g016250.3C/BraA03g012190.3C/BraA07g000280.3C	4
ko00950	Isoquinoline alkaloid biosynthesis	0.141685	BraA04g029900.3C/BraA02g027990.3C/BraA01g008840.3C/BraA01g009080.3C/BraA01g014290.3C/BraA01g009070.3C/BraA03g054450.3C/BraA02g008260.3C/BraA09g051040.3C/BraA08g015340.3C/BraA05g013640.3C/BraA04g016260.3C/BraA03g004710.3C	13
ko00960	Tropane, piperidine and pyridine alkaloid biosynthesis	0.0856984	BraA04g029900.3C/BraA08g033610.3C/BraA02g027990.3C/BraA01g009080.3C/BraA01g014290.3C/BraA01g009070.3C/BraA03g054450.3C/BraA05g014870.3C/BraA02g008260.3C/BraA02g001890.3C/BraA04g021020.3C/BraA04g021010.3C/BraA09g051040.3C/BraA08g015340.3C/BraA05g013640.3C/	23
ko00966	Glucosinolate biosynthesis	0.658551	BraA04g008320.3C/BraA09g039260.3C	2
ko00970	Aminoacyl-tRNA biosynthesis	0.792113	BraA03g012840.3C/BraA01g043030.3C/BraA03g050110.3C/BraA06g033570.3C/BraA01g044030.3C/BraA03g031680.3C/BraA04g014520.3C/BraA02g009970.3C/BraA10g010780.3C/BraA08g023080.3C/BraA08g030160.3C/BraA03g041090.3C/BraA10g023070.3C/BraA03g033250.3C/BraA05g013390.3C/	16
ko01040	Biosynthesis of unsaturated fatty acids	0.489866	BraA04g022800.3C/BraA09g008510.3C/BraA01g044100.3C/BraA03g022970.3C/BraA03g004300.3C/BraA04g004250.3C/BraA03g031070.3C/BraA05g013280.3C/BraA02g026460.3C/BraA01g019720.3C/BraA08g033940.3C/BraA03g016670.3C/BraA02g010720.3C/BraA06g028570.3C/BraA05g003770.3C/	16
ko02010	ABC transporters	0.658551	BraA08g020110.3C/BraA07g029880.3C/BraA06g037140.3C/BraA09g020340.3C/BraA06g037080.3C/BraA07g024160.3C/BraA04g004730.3C/BraA06g001380.3C/BraA02g016730.3C/BraA01g008900.3C/BraA06g004620.3C/BraA09g036790.3C	12
ko02020	Two-component system	0.682133	BraA08g017820.3C/BraA03g027120.3C/BraA10g021840.3C/BraA10g013950.3C/BraA10g023190.3C/BraA09g004100.3C/BraA03g038160.3C	7
ko02024	Quorum sensing	0.0856984	BraA05g039380.3C/BraA07g031850.3C/BraA08g025300.3C/BraA05g038610.3C/BraA05g036980.3C/BraA01g014520.3C/BraA09g023600.3C/BraA10g028500.3C/BraA02g017840.3C/BraA09g037350.3C/BraA05g005460.3C/BraA06g033900.3C/BraA01g015530.3C/BraA08g005630.3C/BraA05g041950.3C/	38
ko03008	Ribosome biogenesis in eukaryotes	0.792113	BraA04g008120.3C/BraA08g000120.3C/BraA09g018420.3C/BraA09g063770.3C/BraA01g043830.3C/BraA09g000250.3C/BraA04g018450.3C/BraA02g027740.3C/BraA10g005080.3C/BraA01g021220.3C/BraA09g042660.3C/BraA05g041660.3C/BraA03g030390.3C/BraA07g016710.3C/BraA02g006660.3C/	24
ko03013	RNA transport	0.792113	BraA07g036730.3C/BraA02g007510.3C/BraA04g001980.3C/BraA01g009620.3C/BraA05g015220.3C/BraA07g001380.3C/BraA04g003040.3C/BraA02g008060.3C/BraA05g005820.3C/BraA04g028400.3C/BraA07g032060.3C/BraA07g020150.3C/BraA05g002300.3C/BraA04g019240.3C/BraA09g018420.3C/	57
ko03015	mRNA surveillance pathway	0.792113	BraA07g023440.3C/BraA09g056710.3C/BraA08g028940.3C/BraA05g026560.3C/BraA03g033420.3C/BraA06g020080.3C/BraA08g002480.3C/BraA01g041310.3C/BraA05g037900.3C/BraA07g032060.3C/BraA04g023990.3C/BraA04g019240.3C/BraA02g015710.3C/BraA09g017540.3C/BraA10g000790.3C/	37
ko03018	RNA degradation	0.792113	BraA03g035940.3C/BraA09g066430.3C/BraA03g010980.3C/BraA07g020890.3C/BraA10g027120.3C/BraA08g000690.3C/BraA04g026020.3C/BraA04g019240.3C/BraA10g000100.3C/BraA04g031770.3C/BraA05g015200.3C/BraA10g005900.3C/BraA10g000790.3C/BraA06g005540.3C/BraA04g020410.3C/	30
ko03020	RNA polymerase	0.792113	BraA09g003420.3C/BraA06g034690.3C/BraA03g012140.3C/BraA01g029490.3C/BraA02g010480.3C/BraA05g024930.3C/BraA03g010750.3C/BraA08g011780.3C	8
ko03022	Basal transcription factors	0.792113	BraA06g009260.3C/BraA01g019540.3C/BraA01g033920.3C/BraA01g026060.3C/BraA02g010950.3C/BraA08g017360.3C/BraA08g035450.3C/BraA01g040510.3C/BraA10g001360.3C/BraA01g015220.3C	10
ko03030	DNA replication	0.792113	BraA09g046630.3C/BraA03g025200.3C/BraA09g012960.3C/BraA08g025860.3C/BraA03g043620.3C/BraA05g026690.3C/BraA02g015530.3C/BraA09g038180.3C/BraA03g029320.3C/BraA07g011740.3C/BraA05g011100.3C/BraA09g012820.3C/BraA06g006720.3C/BraA05g000780.3C/BraA07g011380.3C/	30
ko03040	Spliceosome	0.76326	BraA03g035360.3C/BraA10g006050.3C/BraA01g015070.3C/BraA01g044800.3C/BraA07g002200.3C/BraA01g038810.3C/BraA10g033140.3C/BraA05g034950.3C/BraA07g015440.3C/BraA06g006060.3C/BraA08g014320.3C/BraA09g030380.3C/BraA03g017760.3C/BraA06g039720.3C/BraA01g028560.3C/	63
ko03050	Proteasome	0.784588	BraA01g006590.3C/BraA05g024550.3C/BraA07g042190.3C/BraA05g006370.3C/BraA07g032590.3C/BraA06g001170.3C/BraA03g042230.3C/BraA02g026310.3C/BraA07g017930.3C/BraA10g028530.3C/BraA03g017300.3C/BraA05g016710.3C/BraA05g012810.3C/BraA03g045500.3C/BraA07g031430.3C/	16
ko03060	Protein export	0.595291	BraA07g008590.3C/BraA03g019440.3C/BraA03g016490.3C/BraA01g000920.3C/BraA02g016240.3C/BraA06g040750.3C/BraA09g037350.3C/BraA05g005460.3C/BraA08g005630.3C/BraA03g052130.3C/BraA02g016470.3C/BraA10g005530.3C/BraA06g025520.3C/BraA07g020790.3C/BraA06g033970.3C/	22
ko03070	Bacterial secretion system	0.369138	BraA06g040750.3C/BraA09g037350.3C/BraA05g005460.3C/BraA08g005630.3C/BraA02g016470.3C/BraA06g025520.3C/BraA08g027250.3C/BraA06g011370.3C	8
ko03410	Base excision repair	0.716207	BraA03g025200.3C/BraA02g031420.3C/BraA05g026690.3C/BraA06g006720.3C/BraA09g058430.3C/BraA05g034370.3C/BraA07g038780.3C/BraA06g017250.3C/BraA07g032330.3C	9
ko03420	Nucleotide excision repair	0.792113	BraA09g046630.3C/BraA03g025200.3C/BraA09g012960.3C/BraA08g025860.3C/BraA03g030990.3C/BraA10g018850.3C/BraA03g043620.3C/BraA05g026690.3C/BraA06g009260.3C/BraA02g015530.3C/BraA01g019540.3C/BraA09g038180.3C/BraA07g011740.3C/BraA07g019540.3C/BraA02g008960.3C/	35
ko03430	Mismatch repair	0.792113	BraA09g046630.3C/BraA09g012960.3C/BraA08g025860.3C/BraA03g043620.3C/BraA02g015530.3C/BraA02g027070.3C/BraA09g038180.3C/BraA07g011740.3C/BraA05g011100.3C/BraA09g012820.3C/BraA06g006720.3C/BraA02g016460.3C/BraA05g000780.3C/BraA07g011380.3C/BraA04g005890.3C/	27
ko03440	Homologous recombination	0.792113	BraA09g046630.3C/BraA08g025860.3C/BraA06g024360.3C/BraA02g024990.3C/BraA03g043620.3C/BraA05g026690.3C/BraA02g015530.3C/BraA09g038180.3C/BraA02g026310.3C/BraA06g044470.3C/BraA07g011740.3C/BraA05g011100.3C/BraA07g001330.3C/BraA09g012820.3C/BraA06g006720.3C/	33
ko04016	MAPK signaling pathway - plant	0.39067	BraA04g014770.3C/BraA07g015680.3C/BraA03g045150.3C/BraA07g017040.3C/BraA01g039670.3C/BraA07g032120.3C/BraA07g015670.3C/BraA04g016970.3C/BraA06g026850.3C/BraA08g015510.3C/BraA03g057870.3C/BraA09g022320.3C/BraA04g019410.3C/BraA03g059190.3C/BraA08g027750.3C/	47
ko04070	Phosphatidylinositol signaling system	0.29113	BraA04g014770.3C/BraA07g032120.3C/BraA01g041130.3C/BraA04g011650.3C/BraA09g015880.3C/BraA01g044920.3C/BraA03g063560.3C/BraA04g019410.3C/BraA02g011480.3C/BraA07g019820.3C/BraA06g021040.3C/BraA09g004550.3C/BraA09g047380.3C/BraA09g052670.3C/BraA05g006010.3C/	40
ko04120	Ubiquitin mediated proteolysis	0.505295	BraA02g000640.3C/BraA02g043760.3C/BraA09g013680.3C/BraA09g006460.3C/BraA03g000960.3C/BraA02g000780.3C/BraA03g015060.3C/BraA08g001880.3C/BraA03g016030.3C/BraA05g014140.3C/BraA04g003040.3C/BraA06g000010.3C/BraA01g020570.3C/BraA09g058060.3C/BraA02g031190.3C/	51
ko04122	Sulfur relay system	0.193752	BraA02g013500.3C/BraA07g039650.3C/BraA07g026330.3C/BraA06g029230.3C/BraA09g066090.3C/BraA05g003810.3C/BraA05g018420.3C	7
ko04130	SNARE interactions in vesicular transport	0.703265	BraA01g009340.3C/BraA01g042530.3C/BraA06g005710.3C/BraA08g033100.3C/BraA01g043430.3C/BraA01g005860.3C/BraA07g008710.3C/BraA03g034970.3C/BraA03g003310.3C/BraA08g031740.3C/BraA06g021000.3C/BraA03g002220.3C	12
ko04136	Autophagy - other	0.716207	BraA07g023440.3C/BraA06g030420.3C/BraA09g017540.3C/BraA09g049830.3C/BraA05g019460.3C/BraA08g011950.3C/BraA10g008580.3C/BraA03g032690.3C/BraA03g046990.3C/BraA07g023170.3C/BraA05g019140.3C/BraA01g008260.3C/BraA05g028550.3C/BraA04g005840.3C	14
ko04141	Protein processing in endoplasmic reticulum	0.0600753	BraA05g014670.3C/BraA03g035360.3C/BraA09g013680.3C/BraA07g008590.3C/BraA09g024330.3C/BraA08g001230.3C/BraA01g015070.3C/BraA03g005120.3C/BraA01g038810.3C/BraA03g015480.3C/BraA02g013110.3C/BraA04g000690.3C/BraA10g033140.3C/BraA03g044510.3C/BraA10g005190.3C/	105
ko04144	Endocytosis	0.302896	BraA01g025420.3C/BraA09g066370.3C/BraA03g035360.3C/BraA01g015070.3C/BraA01g038810.3C/BraA02g043330.3C/BraA10g033140.3C/BraA09g066360.3C/BraA03g049460.3C/BraA01g028770.3C/BraA09g012090.3C/BraA08g013000.3C/BraA03g027710.3C/BraA02g026380.3C/BraA02g013980.3C/	74
ko04145	Phagosome	0.274762	BraA06g015530.3C/BraA03g030510.3C/BraA02g024930.3C/BraA08g032770.3C/BraA08g032780.3C/BraA06g036890.3C/BraA01g044890.3C/BraA02g016240.3C/BraA10g026070.3C/BraA06g006120.3C/BraA06g008940.3C/BraA07g041890.3C/BraA01g009340.3C/BraA03g010760.3C/BraA02g028450.3C/	43
ko04146	Peroxisome	0.120731	BraA07g022490.3C/BraA05g039380.3C/BraA07g015680.3C/BraA03g006410.3C/BraA07g022580.3C/BraA09g008510.3C/BraA09g025860.3C/BraA06g022700.3C/BraA06g001720.3C/BraA07g015670.3C/BraA08g015510.3C/BraA05g032630.3C/BraA01g014520.3C/BraA07g031830.3C/BraA03g059190.3C/	43
ko04626	Plant-pathogen interaction	0.128551	BraA01g012670.3C/BraA04g014770.3C/BraA09g024330.3C/BraA02g013110.3C/BraA02g014080.3C/BraA07g032120.3C/BraA09g021140.3C/BraA06g003770.3C/BraA03g057870.3C/BraA02g004380.3C/BraA04g030420.3C/BraA07g023290.3C/BraA02g013050.3C/BraA06g003430.3C/BraA05g009010.3C/	85
ko04712	Circadian rhythm - plant	0.0211432	BraA10g000820.3C/BraA08g035740.3C/BraA02g000630.3C/BraA09g040290.3C/BraA09g006460.3C/BraA05g001030.3C/BraA03g015060.3C/BraA09g052890.3C/BraA07g011890.3C/BraA05g015210.3C/BraA02g016700.3C/BraA09g038750.3C/BraA10g026880.3C/BraA03g003460.3C/BraA09g006930.3C/	27
ko04933	AGE-RAGE signaling pathway in diabetic complications	0.227654	BraA05g005690.3C/BraA07g002560.3C/BraA01g041130.3C/BraA09g011270.3C/BraA02g011480.3C/BraA06g021040.3C/BraA05g006010.3C/BraA06g019140.3C/BraA06g007050.3C/BraA05g006020.3C/BraA03g008950.3C/BraA02g011500.3C/BraA09g057380.3C/BraA03g045530.3C/BraA02g043880.3C/	18

## Sheet: NQ_vs_RQ
ko00010	Glycolysis / Gluconeogenesis	0.11386	BraA09g055600.3C/BraA05g042370.3C/BraA04g015630.3C/BraA07g042460.3C/BraA08g022720.3C/BraA01g023010.3C/BraA05g034280.3C/BraA04g025990.3C/BraA06g016400.3C/BraA08g006060.3C/BraA03g031530.3C/BraA04g015830.3C/BraA04g004590.3C/BraA01g043170.3C/BraA09g043410.3C/	55
ko00020	Citrate cycle (TCA cycle)	0.896059	BraA03g006410.3C/BraA08g031940.3C/BraA06g022700.3C/BraA09g043410.3C/BraA01g002710.3C/BraA10g030620.3C/BraA03g000830.3C/BraA06g037640.3C/BraA03g008890.3C/BraA01g020650.3C/BraA10g009220.3C/BraA08g023520.3C/BraA09g019740.3C/BraAnng003640.3C/BraA08g020550.3C/	19
ko00030	Pentose phosphate pathway	0.0108891	BraA09g055600.3C/BraA04g015630.3C/BraA08g022720.3C/BraA09g013650.3C/BraA04g025990.3C/BraA06g016400.3C/BraA08g006060.3C/BraA09g043990.3C/BraA09g050480.3C/BraA09g044960.3C/BraA06g009590.3C/BraA06g031780.3C/BraA09g060000.3C/BraA01g005200.3C/BraA01g017270.3C/	32
ko00040	Pentose and glucuronate interconversions	0.797796	BraA02g008830.3C/BraA07g021920.3C/BraA07g033050.3C/BraA09g045790.3C/BraA05g036980.3C/BraA02g017840.3C/BraA01g037350.3C/BraA05g037880.3C/BraA06g019880.3C/BraA05g016630.3C/BraA02g037710.3C/BraA01g037360.3C/BraA09g001860.3C/BraA07g002970.3C/BraA07g019810.3C/	51
ko00051	Fructose and mannose metabolism	0.000963861	BraA09g055600.3C/BraA04g015630.3C/BraA08g022720.3C/BraA04g025990.3C/BraA06g016400.3C/BraA01g044070.3C/BraA08g006060.3C/BraA04g004590.3C/BraA08g002960.3C/BraA03g021070.3C/BraA05g019040.3C/BraA05g041300.3C/BraA03g000310.3C/BraA09g043990.3C/BraA09g044960.3C/	40
ko00052	Galactose metabolism	0.866945	BraA05g000680.3C/BraA08g002960.3C/BraA05g019040.3C/BraA09g047020.3C/BraA04g012960.3C/BraA09g060900.3C/BraA06g009420.3C/BraA04g025740.3C/BraA01g005200.3C/BraA10g020320.3C/BraA08g000400.3C/BraA07g000960.3C/BraA01g017010.3C/BraA09g018570.3C/BraA05g033210.3C/	19
ko00053	Ascorbate and aldarate metabolism	0.907117	BraA08g019700.3C/BraA03g001240.3C/BraA01g004020.3C/BraA10g019570.3C/BraA07g019810.3C/BraA09g038420.3C/BraA07g040850.3C/BraA03g026770.3C/BraA09g012070.3C/BraA02g012830.3C/BraA09g039480.3C	11
ko00061	Fatty acid biosynthesis	0.441531	BraA05g039380.3C/BraA03g022970.3C/BraA03g006900.3C/BraA01g014520.3C/BraAnng003720.3C/BraA05g014050.3C/BraA07g008000.3C/BraA04g004250.3C/BraA03g016080.3C/BraA07g012390.3C/BraA05g019770.3C/BraA03g004180.3C/BraA09g013870.3C/BraA10g021900.3C/BraA06g004850.3C/	20
ko00062	Fatty acid elongation	0.84249	BraA01g004000.3C/BraA09g056620.3C/BraA02g026460.3C/BraA07g030740.3C/BraA10g031780.3C/BraA03g058730.3C/BraA06g005040.3C/BraA02g010720.3C/BraA10g027410.3C/BraA06g043600.3C/BraA01g025460.3C/BraA05g001130.3C/BraA09g065990.3C/BraA07g005530.3C	14
ko00071	Fatty acid degradation	0.702813	BraA05g039380.3C/BraA01g014520.3C/BraA01g004020.3C/BraA09g055370.3C/BraAnng003720.3C/BraA05g019770.3C/BraA09g008510.3C/BraA02g039900.3C/BraA09g013870.3C/BraA09g043070.3C/BraA01g041760.3C/BraA08g010550.3C/BraA05g000610.3C/BraA04g007440.3C/BraA03g054820.3C/	16
ko00072	Synthesis and degradation of ketone bodies	0.84249	BraA03g025350.3C/BraA09g026740.3C	2
ko00073	Cutin, suberine and wax biosynthesis	0.533574	BraA05g011450.3C/BraA10g000420.3C/BraA05g007850.3C/BraA10g018910.3C/BraA09g037410.3C/BraA02g016690.3C/BraA04g026750.3C/BraA07g035410.3C/BraA03g017710.3C/BraA09g018290.3C/BraA03g057080.3C/BraA08g016400.3C/BraA05g014570.3C/BraA04g026730.3C/BraA05g014990.3C/	16
ko00100	Steroid biosynthesis	0.441531	BraA03g058950.3C/BraA04g016830.3C/BraA07g039560.3C/BraA01g001230.3C/BraAnng000460.3C/BraA03g026310.3C/BraA05g027500.3C/BraA03g058940.3C/BraA02g005090.3C/BraA10g004020.3C/BraA06g031530.3C/BraA05g003570.3C/BraA09g057250.3C/BraA02g005070.3C/BraA08g031470.3C/	18
ko00130	Ubiquinone and other terpenoid-quinone biosynthesis	0.10832	BraA10g022640.3C/BraA01g014290.3C/BraA08g006270.3C/BraA04g021710.3C/BraA02g011420.3C/BraA02g016400.3C/BraA03g039690.3C/BraA03g012490.3C/BraA05g018190.3C/BraA03g060260.3C/BraA02g014250.3C/BraA09g063880.3C/BraA07g031570.3C/BraA07g005830.3C/BraA03g051340.3C/	24
ko00190	Oxidative phosphorylation	0.823759	BraA02g024930.3C/BraA06g040130.3C/BraA09g008870.3C/BraA08g017060.3C/BraA09g022480.3C/BraA03g028250.3C/BraA03g003610.3C/BraA09g025620.3C/BraA02g021060.3C/BraA04g023730.3C/BraA09g001580.3C/BraA10g026430.3C/BraA01g005820.3C/BraA09g059520.3C/BraA07g041890.3C/	55
ko00195	Photosynthesis	0.0107321	BraA08g002230.3C/BraA08g035330.3C/BraA07g031170.3C/BraA02g044420.3C/BraA03g028250.3C/BraA09g025620.3C/BraA06g005580.3C/BraA08g005880.3C/BraA01g005820.3C/BraA09g016610.3C/BraA10g007760.3C/BraA02g017820.3C/BraA03g063100.3C/BraA01g019360.3C/BraA01g028620.3C/	36
ko00196	Photosynthesis - antenna proteins	0.525417	BraA09g028120.3C/BraA03g065020.3C/BraA08g028350.3C/BraA02g023540.3C/BraA10g012410.3C/BraA02g014020.3C/BraA03g027230.3C	7
ko00220	Arginine biosynthesis	0.907117	BraA03g063280.3C/BraA09g012690.3C/BraA10g021840.3C/BraA09g039860.3C/BraA05g029760.3C/BraA08g026570.3C/BraA06g044960.3C/BraA10g023190.3C/BraA02g025720.3C/BraA08g008200.3C	10
ko00230	Purine metabolism	0.742475	BraA06g000230.3C/BraA06g010360.3C/BraA04g020220.3C/BraA08g009380.3C/BraA03g000820.3C/BraA09g037040.3C/BraA10g011290.3C/BraA03g026300.3C/BraA03g003730.3C/BraA01g023870.3C/BraA06g029540.3C/BraA09g025320.3C/BraA01g031180.3C/BraA07g001360.3C/BraA09g003420.3C/	61
ko00232	Caffeine metabolism	0.89031	BraAnng003940.3C	1
ko00240	Pyrimidine metabolism	0.914482	BraA06g010360.3C/BraA04g020220.3C/BraA01g011390.3C/BraA07g003840.3C/BraA09g003420.3C/BraA02g021330.3C/BraA06g026850.3C/BraA06g010350.3C/BraA06g006720.3C/BraA07g009520.3C/BraA02g010480.3C/BraA01g008020.3C/BraA08g010990.3C/BraA03g039830.3C/BraA05g026690.3C/	37
ko00250	Alanine, aspartate and glutamate metabolism	0.742475	BraA07g042400.3C/BraA03g063280.3C/BraA09g012690.3C/BraA03g007930.3C/BraA10g021840.3C/BraA06g026150.3C/BraA05g025100.3C/BraA02g025290.3C/BraA10g022660.3C/BraA09g039860.3C/BraA07g031850.3C/BraA05g029760.3C/BraA08g026570.3C/BraA07g008960.3C/BraA03g004190.3C/	20
ko00260	Glycine, serine and threonine metabolism	0.533574	BraA01g023010.3C/BraA03g053470.3C/BraA04g029900.3C/BraA07g035910.3C/BraA05g037680.3C/BraA08g031560.3C/BraA09g062680.3C/BraA07g033260.3C/BraA07g025780.3C/BraA01g020650.3C/BraA05g009850.3C/BraA08g016090.3C/BraA06g024330.3C/BraA09g039860.3C/BraA02g004760.3C/	30
ko00261	Monobactam biosynthesis	0.907117	BraA02g004760.3C/BraA03g006100.3C/BraA05g005200.3C	3
ko00270	Cysteine and methionine metabolism	0.718202	BraA06g009580.3C/BraA01g014290.3C/BraA10g023650.3C/BraA02g030840.3C/BraA03g063280.3C/BraA05g034040.3C/BraA05g000750.3C/BraA01g013720.3C/BraA02g024030.3C/BraA09g012690.3C/BraA03g008230.3C/BraA02g007310.3C/BraA06g030320.3C/BraA04g002260.3C/BraA06g003460.3C/	41
ko00280	Valine, leucine and isoleucine degradation	0.742475	BraA04g020930.3C/BraA03g025350.3C/BraA01g004020.3C/BraA06g003460.3C/BraA01g020650.3C/BraA02g039900.3C/BraA02g035700.3C/BraA01g036080.3C/BraA09g010060.3C/BraA09g026740.3C/BraA08g032270.3C/BraA08g027370.3C/BraA03g058570.3C/BraA03g041130.3C/BraA03g020090.3C/	19
ko00281	Geraniol degradation	0.742475	BraA03g025350.3C	1
ko00290	Valine, leucine and isoleucine biosynthesis	0.896059	BraA09g048840.3C/BraA09g057230.3C/BraA06g003460.3C/BraA03g016950.3C/BraA08g032270.3C/BraA05g003390.3C/BraA01g042780.3C/BraA05g027600.3C	8
ko00300	Lysine biosynthesis	0.910638	BraA02g004760.3C/BraA03g006100.3C/BraA05g005200.3C/BraA03g042430.3C	4
ko00310	Lysine degradation	0.907117	BraA07g028920.3C/BraA07g028910.3C/BraA01g004020.3C/BraA01g004800.3C/BraA03g006020.3C/BraA01g041390.3C/BraA10g024750.3C/BraA09g002170.3C/BraA01g002590.3C/BraA04g017190.3C/BraA05g042070.3C/BraA09g039480.3C/BraA07g001940.3C	13
ko00330	Arginine and proline metabolism	0.552782	BraA10g023650.3C/BraA05g003320.3C/BraA02g007880.3C/BraA02g039240.3C/BraA03g063280.3C/BraA06g036100.3C/BraA03g032640.3C/BraA02g016840.3C/BraA09g012690.3C/BraA01g004020.3C/BraA09g003980.3C/BraA01g034920.3C/BraA04g030630.3C/BraA06g026150.3C/BraA01g029270.3C/	22
ko00340	Histidine metabolism	0.84249	BraA01g004020.3C/BraA06g006670.3C/BraA01g027200.3C/BraA05g009170.3C/BraA09g033260.3C/BraA09g039480.3C	6
ko00350	Tyrosine metabolism	0.907117	BraA01g014290.3C/BraA03g063280.3C/BraA04g029900.3C/BraA03g045650.3C/BraA09g012690.3C/BraA09g055370.3C/BraA02g014250.3C/BraA09g063880.3C/BraA01g009070.3C/BraA09g023530.3C/BraA10g005300.3C/BraA01g009080.3C	12
ko00360	Phenylalanine metabolism	0.502999	BraA01g014290.3C/BraA04g021710.3C/BraA03g063280.3C/BraA04g029900.3C/BraA03g045650.3C/BraA09g012690.3C/BraA03g039690.3C/BraA05g018190.3C/BraA02g014250.3C/BraA09g063880.3C/BraA07g031570.3C/BraA05g008320.3C/BraA01g009070.3C/BraA10g005300.3C/BraA03g016260.3C/	20
ko00380	Tryptophan metabolism	0.926402	BraA08g015510.3C/BraA01g004020.3C/BraA03g059190.3C/BraA07g015680.3C/BraA01g003280.3C/BraA08g007500.3C/BraA09g005830.3C/BraA09g039480.3C	8
ko00400	Phenylalanine, tyrosine and tryptophan biosynthesis	0.703453	BraA01g014290.3C/BraA03g053470.3C/BraA03g063280.3C/BraA01g000850.3C/BraA09g012690.3C/BraA08g031560.3C/BraA06g035740.3C/BraA01g000480.3C/BraA06g036510.3C/BraA10g028500.3C/BraA09g003780.3C/BraA02g014250.3C/BraA04g014870.3C/BraA08g025300.3C/BraA01g009070.3C/	19
ko00401	Novobiocin biosynthesis	0.860774	BraA01g014290.3C/BraA02g014250.3C/BraA01g009070.3C/BraA01g009080.3C	4
ko00405	Phenazine biosynthesis	0.377427	BraA10g028500.3C/BraA08g025300.3C/BraA09g037560.3C	3
ko00410	beta-Alanine metabolism	0.461998	BraA04g020930.3C/BraA05g003320.3C/BraA04g029900.3C/BraA02g016840.3C/BraA01g004020.3C/BraA03g007930.3C/BraA04g030630.3C/BraA10g022660.3C/BraA07g031850.3C/BraA09g010060.3C/BraA07g023700.3C/BraA03g038130.3C/BraA01g034860.3C/BraA03g041130.3C/BraA09g039480.3C/	17
ko00430	Taurine and hypotaurine metabolism	0.591558	BraA03g007930.3C/BraA09g048900.3C/BraA05g003210.3C/BraA10g022660.3C/BraA07g031850.3C/BraA04g012330.3C/BraA08g001410.3C/BraA09g053690.3C/BraA03g022390.3C/BraA10g024230.3C/BraA03g006630.3C/BraA02g020020.3C	12
ko00440	Phosphonate and phosphinate metabolism	0.926402	BraA06g009780.3C	1
ko00450	Selenocompound metabolism	0.703453	BraA03g008230.3C/BraA02g007310.3C/BraA06g005650.3C/BraA02g016390.3C/BraA04g003510.3C/BraA03g031420.3C/BraA05g002370.3C	7
ko00460	Cyanoamino acid metabolism	0.914482	BraA01g043570.3C/BraA04g020960.3C/BraA07g035910.3C/BraA03g011770.3C/BraA03g049730.3C/BraA09g038410.3C/BraA03g024570.3C/BraA06g019890.3C/BraA03g009930.3C/BraA01g001320.3C/BraA08g007700.3C/BraA05g004340.3C/BraA04g023640.3C/BraA01g034700.3C	14
ko00480	Glutathione metabolism	0.324377	BraA03g024560.3C/BraA09g013650.3C/BraA03g006410.3C/BraA06g022700.3C/BraA01g013720.3C/BraA03g024700.3C/BraA09g061930.3C/BraA04g017740.3C/BraA06g007200.3C/BraA05g002410.3C/BraA05g014700.3C/BraA07g013640.3C/BraA06g034080.3C/BraA09g053340.3C/BraA07g009520.3C/	38
ko00500	Starch and sucrose metabolism	0.25455	BraA07g008810.3C/BraA01g043570.3C/BraA06g019940.3C/BraA03g009830.3C/BraA04g020960.3C/BraA01g019450.3C/BraA07g039610.3C/BraA04g005360.3C/BraA06g032610.3C/BraA08g031380.3C/BraA02g037400.3C/BraA08g002960.3C/BraA10g021040.3C/BraA07g007620.3C/BraA05g006150.3C/	67
ko00510	N-Glycan biosynthesis	0.907117	BraA02g000730.3C/BraA02g022260.3C/BraA10g000030.3C/BraA07g017270.3C/BraA05g004530.3C/BraA06g008720.3C/BraA05g002240.3C/BraA02g024870.3C/BraA01g009730.3C/BraA08g029500.3C/BraA04g003460.3C/BraA09g066470.3C	12
ko00511	Other glycan degradation	0.907117	BraA09g064380.3C/BraA04g004820.3C/BraA03g064640.3C/BraA01g039820.3C	4
ko00514	Other types of O-glycan biosynthesis	0.906184	BraA02g016260.3C/BraA09g063500.3C	2
ko00515	Mannose type O-glycan biosynthesis	0.89031	BraA09g036980.3C	1
ko00520	Amino sugar and nucleotide sugar metabolism	0.558656	BraA03g030890.3C/BraA03g008130.3C/BraA01g044070.3C/BraA04g006100.3C/BraA05g040960.3C/BraA09g008310.3C/BraA02g037400.3C/BraA10g023870.3C/BraA08g002960.3C/BraA10g021040.3C/BraA07g007620.3C/BraA03g021070.3C/BraA09g033870.3C/BraA06g035670.3C/BraA05g019040.3C/	58
ko00521	Streptomycin biosynthesis	0.547239	BraA01g000700.3C/BraA04g016220.3C/BraA09g055030.3C/BraA08g002960.3C/BraA05g019040.3C/BraA07g000960.3C	6
ko00531	Glycosaminoglycan degradation	0.839114	BraA09g064380.3C/BraA02g040840.3C/BraA04g004820.3C	3
ko00540	Lipopolysaccharide biosynthesis	0.906184	BraA05g017460.3C/BraA04g005260.3C	2
ko00561	Glycerolipid metabolism	0.377427	BraA07g028720.3C/BraA10g033680.3C/BraAnng006040.3C/BraA08g028780.3C/BraA01g004020.3C/BraA09g066200.3C/BraA09g047020.3C/BraA10g025210.3C/BraA07g025780.3C/BraA02g033010.3C/BraA08g031830.3C/BraA05g035250.3C/BraA07g037580.3C/BraA09g011570.3C/BraA10g000410.3C/	31
ko00562	Inositol phosphate metabolism	0.709663	BraA01g000700.3C/BraA04g016220.3C/BraA09g055030.3C/BraA04g004590.3C/BraA06g027460.3C/BraA08g027070.3C/BraA06g019140.3C/BraA06g044830.3C/BraA09g006220.3C/BraA01g041130.3C/BraA04g015400.3C/BraA03g042610.3C/BraA08g022970.3C/BraA10g016610.3C/BraA09g010060.3C/	27
ko00563	Glycosylphosphatidylinositol (GPI)-anchor biosynthesis	0.896059	BraA02g022260.3C/BraA06g017400.3C/BraA03g023710.3C/BraA10g021090.3C/BraA05g040660.3C/BraA05g006550.3C	6
ko00564	Glycerophospholipid metabolism	0.84249	BraA03g063560.3C/BraA04g028380.3C/BraA02g026380.3C/BraA02g008660.3C/BraA09g026730.3C/BraA09g066200.3C/BraA09g015880.3C/BraA02g041680.3C/BraA03g009400.3C/BraA05g029550.3C/BraA01g036460.3C/BraA09g011570.3C/BraA08g022970.3C/BraA10g000410.3C/BraA10g030390.3C/	35
ko00565	Ether lipid metabolism	0.926402	BraA02g026380.3C/BraA09g026730.3C/BraA02g041680.3C/BraA01g036460.3C/BraA06g032670.3C/BraA06g009780.3C/BraA03g027710.3C	7
ko00590	Arachidonic acid metabolism	0.742475	BraA09g053340.3C/BraA03g025610.3C/BraA06g025330.3C/BraA03g022710.3C/BraA09g013170.3C/BraA09g040320.3C	6
ko00591	Linoleic acid metabolism	0.703453	BraA02g016000.3C/BraA07g031000.3C/BraA07g031010.3C/BraA02g021090.3C/BraA07g025400.3C	5
ko00592	alpha-Linolenic acid metabolism	0.552782	BraA03g046230.3C/BraA02g016000.3C/BraA03g034810.3C/BraA07g031000.3C/BraA07g031010.3C/BraA09g008510.3C/BraA02g039900.3C/BraA09g043070.3C/BraA01g041760.3C/BraA07g015720.3C/BraA04g007440.3C/BraA05g040640.3C/BraA07g016240.3C/BraA09g024530.3C/BraA09g005330.3C/	20
ko00600	Sphingolipid metabolism	0.84249	BraA05g007580.3C/BraA01g024090.3C/BraA09g047020.3C/BraA06g041140.3C/BraA06g024750.3C/BraA10g006060.3C/BraA03g038800.3C/BraA07g034560.3C/BraA03g064640.3C/BraA03g019800.3C	10
ko00603	Glycosphingolipid biosynthesis - globo and isoglobo series	0.896059	BraA09g047020.3C/BraA09g064380.3C/BraA04g004820.3C	3
ko00604	Glycosphingolipid biosynthesis - ganglio series	0.84249	BraA09g064380.3C/BraA04g004820.3C	2
ko00620	Pyruvate metabolism	0.543599	BraA02g011660.3C/BraA07g021800.3C/BraA04g015830.3C/BraA03g006900.3C/BraA09g057230.3C/BraA03g046280.3C/BraA09g043410.3C/BraA10g011290.3C/BraA03g003730.3C/BraA01g023870.3C/BraA01g004020.3C/BraA09g010020.3C/BraA01g021200.3C/BraA01g031180.3C/BraA05g041360.3C/	37
ko00625	Chloroalkane and chloroalkene degradation	0.84249	BraA01g004020.3C/BraA09g055370.3C/BraA09g039480.3C	3
ko00626	Naphthalene degradation	0.89031	BraA09g055370.3C	1
ko00630	Glyoxylate and dicarboxylate metabolism	0.441531	BraA08g015510.3C/BraA05g032630.3C/BraA04g009980.3C/BraA07g035910.3C/BraA04g015830.3C/BraA01g002710.3C/BraA10g021840.3C/BraA03g059190.3C/BraA07g033260.3C/BraA07g025780.3C/BraA03g048220.3C/BraA07g015680.3C/BraA01g020650.3C/BraA05g009850.3C/BraA09g019740.3C/	35
ko00640	Propanoate metabolism	0.742475	BraA04g020930.3C/BraA04g015830.3C/BraA03g006900.3C/BraA10g030620.3C/BraA01g020650.3C/BraA02g035700.3C/BraA06g004850.3C/BraA09g010060.3C/BraA08g027370.3C/BraA03g041130.3C/BraA08g017280.3C/BraAnng000600.3C	12
ko00643	Styrene degradation	0.926402	BraA09g023530.3C	1
ko00650	Butanoate metabolism	0.706032	BraA07g042400.3C/BraA03g025350.3C/BraA03g007930.3C/BraA03g016950.3C/BraA05g025100.3C/BraA02g025290.3C/BraA10g022660.3C/BraA07g031850.3C/BraA09g026740.3C	9
ko00660	C5-Branched dibasic acid metabolism	0.914482	BraA03g016950.3C/BraA05g003390.3C	2
ko00670	One carbon pool by folate	0.84249	BraA06g000230.3C/BraA06g003250.3C/BraA07g035910.3C/BraA07g024100.3C/BraA10g025690.3C/BraA09g033780.3C/BraA08g007700.3C/BraA03g020320.3C	8
ko00680	Methane metabolism	0.0107321	BraA09g055600.3C/BraA04g015630.3C/BraA08g022720.3C/BraA01g023010.3C/BraA04g025990.3C/BraA08g006060.3C/BraA07g035910.3C/BraA04g015830.3C/BraA05g037680.3C/BraA10g005900.3C/BraA09g043990.3C/BraA09g044960.3C/BraA09g038190.3C/BraA08g016090.3C/BraA01g005200.3C/	33
ko00710	Carbon fixation in photosynthetic organisms	0.000126119	BraA09g055600.3C/BraA05g042370.3C/BraA04g015630.3C/BraA07g042460.3C/BraA08g022720.3C/BraA05g034280.3C/BraA03g063280.3C/BraA04g025990.3C/BraA02g011660.3C/BraA08g008980.3C/BraA08g007230.3C/BraA08g006060.3C/BraA03g031530.3C/BraA04g004590.3C/BraA01g043170.3C/	50
ko00730	Thiamine metabolism	0.431473	BraA04g002930.3C/BraA03g013750.3C/BraA08g009380.3C/BraA05g014550.3C/BraA07g032740.3C/BraA02g027080.3C/BraA03g026300.3C/BraA09g001710.3C/BraA10g012830.3C/BraA03g030260.3C/BraA03g018580.3C/BraA02g022010.3C	12
ko00740	Riboflavin metabolism	0.377427	BraA06g027760.3C/BraA04g031330.3C/BraA01g008020.3C/BraA09g054860.3C/BraA02g010750.3C/BraA02g000910.3C/BraA05g029790.3C	7
ko00750	Vitamin B6 metabolism	0.718202	BraA01g036180.3C/BraA02g000220.3C/BraA10g018290.3C/BraA04g027090.3C/BraA09g011810.3C	5
ko00760	Nicotinate and nicotinamide metabolism	0.782814	BraA09g054250.3C/BraA02g021330.3C/BraA01g008020.3C/BraA08g010990.3C/BraA03g009410.3C/BraA03g013240.3C	6
ko00770	Pantothenate and CoA biosynthesis	0.580805	BraA09g048840.3C/BraA06g003460.3C/BraA03g016950.3C/BraA01g008020.3C/BraA10g033480.3C/BraA07g002470.3C/BraA06g030540.3C/BraA08g032270.3C/BraA03g038130.3C/BraA01g003040.3C/BraA01g034860.3C/BraA01g042780.3C/BraA05g027600.3C/BraA05g029770.3C	14
ko00780	Biotin metabolism	0.742475	BraA07g012390.3C/BraA03g004180.3C/BraA10g021900.3C/BraA05g003530.3C/BraA10g015680.3C/BraA03g012360.3C/BraA10g031720.3C/BraA05g042270.3C	8
ko00785	Lipoic acid metabolism	0.84249	BraA09g056100.3C/BraA08g017750.3C	2
ko00790	Folate biosynthesis	0.310875	BraA06g027760.3C/BraA05g003810.3C/BraA09g028320.3C/BraA09g066090.3C/BraA04g031450.3C/BraA06g025330.3C/BraA03g009960.3C/BraA05g035170.3C/BraA03g017000.3C/BraA09g054860.3C/BraA02g010750.3C/BraA04g020710.3C/BraA05g007780.3C	13
ko00860	Porphyrin and chlorophyll metabolism	0.441531	BraA03g053700.3C/BraA03g005840.3C/BraA01g027430.3C/BraA01g018190.3C/BraA06g015220.3C/BraA01g009960.3C/BraA02g022330.3C/BraA01g022230.3C/BraA10g003160.3C/BraA10g007770.3C/BraA03g001800.3C/BraA03g052230.3C/BraA09g005490.3C/BraA09g065310.3C/BraA01g024770.3C/	20
ko00900	Terpenoid backbone biosynthesis	0.926402	BraA07g041610.3C/BraA02g022330.3C/BraA01g003910.3C/BraA01g044250.3C/BraA10g016660.3C/BraA01g000080.3C/BraA10g016440.3C/BraA02g011440.3C/BraA02g023510.3C/BraA09g026740.3C/BraA08g031410.3C/BraA04g005540.3C	12
ko00901	Indole alkaloid biosynthesis	0.866945	BraA07g022650.3C/BraA02g022050.3C/BraA04g012550.3C	3
ko00902	Monoterpenoid biosynthesis	0.851759	BraA09g050790.3C	1
ko00903	Limonene and pinene degradation	0.84249	BraA01g004020.3C/BraA09g039480.3C	2
ko00904	Diterpenoid biosynthesis	0.907117	BraA03g041490.3C/BraA10g001200.3C/BraA05g012440.3C/BraA02g002260.3C/BraA07g042410.3C/BraA10g003760.3C	6
ko00905	Brassinosteroid biosynthesis	0.533574	BraA09g041760.3C/BraA01g022910.3C/BraA02g039080.3C/BraA01g002350.3C	4
ko00906	Carotenoid biosynthesis	0.0698964	BraA07g016890.3C/BraA01g016430.3C/BraA03g048740.3C/BraA06g005700.3C/BraA02g006890.3C/BraA04g007910.3C/BraA08g013370.3C/BraA04g020810.3C/BraA03g052720.3C/BraA05g028020.3C/BraA09g009220.3C/BraA09g065400.3C/BraA01g010560.3C/BraA05g017770.3C/BraA03g038810.3C/	16
ko00908	Zeatin biosynthesis	0.926402	BraA05g000900.3C/BraA02g008650.3C/BraA10g028630.3C	3
ko00909	Sesquiterpenoid and triterpenoid biosynthesis	0.591558	BraA03g058950.3C/BraA04g016830.3C/BraA10g021620.3C/BraA01g001230.3C/BraA03g058940.3C/BraA06g031530.3C/BraA06g031540.3C	7
ko00910	Nitrogen metabolism	0.851759	BraA09g010360.3C/BraA10g021840.3C/BraA09g043790.3C/BraA05g029760.3C/BraA07g009570.3C/BraA10g032170.3C/BraA03g049390.3C/BraA01g001320.3C/BraA03g021850.3C/BraA02g005650.3C/BraA10g023190.3C/BraA02g005540.3C/BraA07g035140.3C/BraA08g008200.3C/BraA06g005290.3C	15
ko00920	Sulfur metabolism	0.166986	BraA03g064230.3C/BraA03g034380.3C/BraA01g012700.3C/BraA02g033650.3C/BraA05g034040.3C/BraA09g025690.3C/BraA06g027460.3C/BraA06g029540.3C/BraA06g030320.3C/BraA04g002260.3C/BraA06g011450.3C/BraA09g010100.3C/BraA07g026330.3C/BraA03g042630.3C/BraA09g004810.3C/	16
ko00940	Phenylpropanoid biosynthesis	0.839114	BraA03g019340.3C/BraA04g021710.3C/BraA01g032130.3C/BraA01g043570.3C/BraA07g040330.3C/BraA05g025550.3C/BraA06g001830.3C/BraA04g020960.3C/BraA03g046260.3C/BraA09g064540.3C/BraA02g038070.3C/BraA06g011990.3C/BraA05g027840.3C/BraA07g029480.3C/BraA03g011770.3C/	53
ko00941	Flavonoid biosynthesis	0.150342	BraA04g021710.3C/BraA09g046090.3C/BraA09g038750.3C/BraA10g030950.3C/BraA09g046060.3C/BraA07g000280.3C/BraA03g005990.3C/BraA03g016260.3C/BraA04g021700.3C/BraA03g058580.3C/BraA03g050560.3C/BraA04g028960.3C/BraA06g019160.3C/BraA03g016250.3C	14
ko00942	Anthocyanin biosynthesis	0.906184	BraA01g021150.3C/BraA06g021610.3C	2
ko00944	Flavone and flavonol biosynthesis	0.906184	BraA02g039050.3C	1
ko00945	Stilbenoid, diarylheptanoid and gingerol biosynthesis	0.377427	BraA04g021710.3C/BraA07g000280.3C/BraA03g016260.3C/BraA04g021700.3C/BraA03g058580.3C/BraA04g028960.3C/BraA03g016250.3C	7
ko00950	Isoquinoline alkaloid biosynthesis	0.89031	BraA01g014290.3C/BraA03g063280.3C/BraA04g029900.3C/BraA09g012690.3C/BraA02g014250.3C/BraA01g009070.3C/BraA01g009080.3C	7
ko00960	Tropane, piperidine and pyridine alkaloid biosynthesis	0.594734	BraA01g014290.3C/BraA08g033610.3C/BraA03g063280.3C/BraA04g029900.3C/BraA09g012690.3C/BraA04g021040.3C/BraA02g014250.3C/BraA05g014870.3C/BraA03g024740.3C/BraA04g020920.3C/BraA05g014850.3C/BraA01g009070.3C/BraA01g009080.3C/BraA04g020970.3C/BraA04g020950.3C/	17
ko00965	Betalain biosynthesis	0.823759	BraA05g015770.3C	1
ko00966	Glucosinolate biosynthesis	0.84249	BraA04g008320.3C/BraA08g007500.3C	2
ko00970	Aminoacyl-tRNA biosynthesis	0.926402	BraA03g012840.3C/BraA02g009970.3C/BraA10g010780.3C/BraA01g044030.3C/BraA03g031750.3C/BraA07g023280.3C/BraA09g005490.3C/BraA01g043030.3C/BraAnng001300.3C/BraA10g029120.3C/BraA03g031090.3C/BraA10g023070.3C/BraA05g019410.3C/BraA06g006510.3C	14
ko01040	Biosynthesis of unsaturated fatty acids	0.742475	BraA04g022800.3C/BraA03g022970.3C/BraA04g004250.3C/BraA02g026460.3C/BraA09g008510.3C/BraA02g039900.3C/BraA03g037210.3C/BraA05g031210.3C/BraA09g043070.3C/BraA01g044100.3C/BraA02g010720.3C/BraA10g027410.3C/BraA04g007440.3C/BraA09g064140.3C/BraA08g033940.3C	15
ko02010	ABC transporters	0.703453	BraA04g026200.3C/BraA04g004730.3C/BraA09g049160.3C/BraA02g016730.3C/BraA07g024160.3C/BraA06g001380.3C/BraA07g010550.3C/BraA07g029880.3C/BraA01g008900.3C/BraA06g037140.3C/BraA09g036790.3C/BraA08g020110.3C/BraA09g036730.3C/BraA04g032360.3C	14
ko02020	Two-component system	0.797796	BraA03g027120.3C/BraA10g021840.3C/BraA09g003120.3C/BraA05g029760.3C/BraA03g005730.3C/BraA04g013410.3C/BraA10g023190.3C/BraA08g008200.3C	8
ko02024	Quorum sensing	0.166534	BraA05g039380.3C/BraA07g021920.3C/BraA07g033050.3C/BraA01g000850.3C/BraA09g045790.3C/BraA01g014520.3C/BraA05g036980.3C/BraA02g017840.3C/BraA08g027250.3C/BraAnng003720.3C/BraA03g007930.3C/BraA02g037710.3C/BraA02g016470.3C/BraA05g019770.3C/BraA05g005460.3C/	36
ko03008	Ribosome biogenesis in eukaryotes	0.84249	BraA08g000120.3C/BraA09g018420.3C/BraA01g021220.3C/BraA02g028460.3C/BraA05g041660.3C/BraA04g008120.3C/BraA01g043830.3C/BraA09g037020.3C/BraA10g005080.3C/BraA07g022750.3C/BraA05g004550.3C/BraA09g000250.3C/BraA03g045510.3C/BraA08g004930.3C/BraA08g020010.3C/	32
ko03013	RNA transport	0.907117	BraA04g028400.3C/BraA06g034180.3C/BraA03g033200.3C/BraA08g019710.3C/BraA07g032060.3C/BraA03g015000.3C/BraA07g036730.3C/BraA04g018380.3C/BraA07g020150.3C/BraA09g027030.3C/BraA05g005820.3C/BraA09g018420.3C/BraA03g008530.3C/BraA07g007400.3C/BraA06g044740.3C/	60
ko03015	mRNA surveillance pathway	0.926402	BraA07g023440.3C/BraA07g032060.3C/BraA01g041310.3C/BraA06g013780.3C/BraA01g026740.3C/BraA08g028940.3C/BraA05g037220.3C/BraA03g042800.3C/BraA02g005520.3C/BraA04g019240.3C/BraA07g015770.3C/BraA01g028740.3C/BraA02g015710.3C/BraA05g026560.3C/BraA10g000790.3C/	38
ko03018	RNA degradation	0.907117	BraA09g066430.3C/BraA03g035940.3C/BraA03g010980.3C/BraA03g024980.3C/BraA10g027120.3C/BraA08g000690.3C/BraA07g020890.3C/BraA03g030020.3C/BraA10g005900.3C/BraA09g000840.3C/BraA03g042800.3C/BraA03g008420.3C/BraA04g031770.3C/BraA05g015200.3C/BraA10g031480.3C/	41
ko03020	RNA polymerase	0.926402	BraA09g003420.3C/BraA02g010480.3C/BraA01g028380.3C/BraA02g022980.3C/BraA01g029490.3C/BraA06g015630.3C/BraA03g012140.3C/BraA05g024930.3C/BraA08g011780.3C	9
ko03022	Basal transcription factors	0.926402	BraA01g033920.3C/BraA06g009260.3C/BraA01g019540.3C/BraA02g010950.3C/BraA01g026060.3C/BraA02g018050.3C/BraA08g001150.3C	7
ko03030	DNA replication	0.926402	BraA05g000780.3C/BraA09g059920.3C/BraA09g012960.3C/BraA03g043620.3C/BraA06g006720.3C/BraA09g046630.3C/BraA07g011380.3C/BraA07g011740.3C/BraA02g015530.3C/BraA04g024360.3C/BraA06g038430.3C/BraA05g011100.3C/BraA07g005310.3C/BraA08g025860.3C/BraA06g022920.3C/	30
ko03040	Spliceosome	0.742475	BraA03g035360.3C/BraA01g038810.3C/BraA06g006060.3C/BraA10g006050.3C/BraA01g027130.3C/BraA01g015070.3C/BraA09g007150.3C/BraA10g033130.3C/BraA05g034950.3C/BraA08g020460.3C/BraA06g012060.3C/BraA10g033140.3C/BraA07g015440.3C/BraA01g044800.3C/BraA03g004230.3C/	70
ko03050	Proteasome	0.926402	BraA06g001170.3C/BraA05g024550.3C/BraA03g002230.3C/BraA01g006590.3C/BraA02g011700.3C/BraA07g042190.3C/BraA03g054490.3C/BraA03g017300.3C/BraA08g027210.3C/BraA05g016710.3C/BraA05g006370.3C/BraA07g032590.3C/BraA05g012810.3C/BraA10g028530.3C/BraA07g031430.3C	15
ko03060	Protein export	0.89031	BraA08g027250.3C/BraA02g016470.3C/BraA05g005460.3C/BraA06g033970.3C/BraA01g000920.3C/BraA02g016240.3C/BraA03g052130.3C/BraA07g008590.3C/BraA03g016490.3C/BraA06g040750.3C/BraA09g063680.3C/BraA10g027030.3C/BraA03g019440.3C/BraA10g005530.3C/BraA06g025520.3C/	19
ko03070	Bacterial secretion system	0.823759	BraA08g027250.3C/BraA02g016470.3C/BraA05g005460.3C/BraA06g040750.3C/BraA06g025520.3C/BraA06g011370.3C	6
ko03410	Base excision repair	0.89031	BraA09g058430.3C/BraA05g034370.3C/BraA02g031420.3C/BraA06g006720.3C/BraA01g024850.3C/BraA05g026690.3C/BraA06g027430.3C/BraA03g029120.3C/BraA06g017250.3C	9
ko03420	Nucleotide excision repair	0.926402	BraA05g000780.3C/BraA09g059920.3C/BraA09g012960.3C/BraA02g008960.3C/BraA06g009260.3C/BraA10g018850.3C/BraA03g043620.3C/BraA06g006720.3C/BraA09g046630.3C/BraA07g011380.3C/BraA07g011740.3C/BraA03g030990.3C/BraA01g019540.3C/BraA02g015530.3C/BraA04g024360.3C/	34
ko03430	Mismatch repair	0.926402	BraA05g000780.3C/BraA09g059920.3C/BraA09g012960.3C/BraA03g043620.3C/BraA06g006720.3C/BraA09g046630.3C/BraA07g011380.3C/BraA07g011740.3C/BraA02g015530.3C/BraA04g024360.3C/BraA06g038430.3C/BraA05g011100.3C/BraA07g005310.3C/BraA08g025860.3C/BraA06g022920.3C/	27
ko03440	Homologous recombination	0.926402	BraA05g000780.3C/BraA06g024360.3C/BraA09g059920.3C/BraA03g043620.3C/BraA06g006720.3C/BraA09g046630.3C/BraA07g011380.3C/BraA07g011740.3C/BraA07g001330.3C/BraA02g015530.3C/BraA04g024360.3C/BraA06g038430.3C/BraA05g011100.3C/BraA07g005310.3C/BraA08g025860.3C/	37
ko04016	MAPK signaling pathway - plant	0.742475	BraA04g014770.3C/BraA01g039670.3C/BraA08g015510.3C/BraA03g045150.3C/BraA07g032120.3C/BraA06g027110.3C/BraA07g037090.3C/BraA09g004550.3C/BraA03g058470.3C/BraA10g002840.3C/BraA09g047380.3C/BraA03g059190.3C/BraA10g016990.3C/BraA07g017040.3C/BraA06g026850.3C/	43
ko04070	Phosphatidylinositol signaling system	0.823759	BraA04g014770.3C/BraA03g063560.3C/BraA01g044920.3C/BraA07g032120.3C/BraA06g027460.3C/BraA09g004550.3C/BraA09g047380.3C/BraA08g027070.3C/BraA06g019140.3C/BraA06g044830.3C/BraA09g015880.3C/BraA09g006220.3C/BraA01g041130.3C/BraA03g042610.3C/BraA09g011570.3C/	33
ko04120	Ubiquitin mediated proteolysis	0.757975	BraA09g013680.3C/BraA09g006460.3C/BraA08g027360.3C/BraA02g043760.3C/BraA02g000640.3C/BraA08g030240.3C/BraA07g040510.3C/BraA05g031830.3C/BraA02g008960.3C/BraA05g031760.3C/BraA02g041550.3C/BraA03g000960.3C/BraA06g000010.3C/BraA05g037590.3C/BraA02g000180.3C/	48
ko04122	Sulfur relay system	0.10832	BraA02g013500.3C/BraA07g039650.3C/BraA05g003810.3C/BraA09g028320.3C/BraA05g018420.3C/BraA09g066090.3C/BraA07g026330.3C/BraA04g031450.3C/BraA03g017000.3C	9
ko04130	SNARE interactions in vesicular transport	0.823759	BraA01g009340.3C/BraA01g005860.3C/BraA05g036870.3C/BraA01g042530.3C/BraA07g008710.3C/BraA02g009730.3C/BraA08g017210.3C/BraA03g003310.3C/BraA04g030750.3C/BraA03g002220.3C/BraA09g003760.3C/BraA03g010310.3C/BraA08g029740.3C	13
ko04136	Autophagy - other	0.926402	BraA07g023440.3C/BraA06g030420.3C/BraA05g019140.3C/BraA05g019460.3C/BraA01g008260.3C/BraA09g017540.3C/BraA09g049830.3C/BraA08g011950.3C/BraA03g019750.3C/BraA03g023610.3C	10
ko04141	Protein processing in endoplasmic reticulum	0.00723807	BraA02g013110.3C/BraA02g013050.3C/BraA03g035360.3C/BraA08g001230.3C/BraA01g038810.3C/BraA09g013680.3C/BraA05g014670.3C/BraA01g027130.3C/BraA03g005120.3C/BraA10g019250.3C/BraA01g015070.3C/BraA03g000800.3C/BraA03g044510.3C/BraA09g007150.3C/BraA03g015480.3C/	107
ko04144	Endocytosis	0.906184	BraA03g035360.3C/BraA01g038810.3C/BraA01g027130.3C/BraA01g025420.3C/BraA09g066370.3C/BraA01g015070.3C/BraA09g007150.3C/BraA10g033130.3C/BraA05g003460.3C/BraA08g020460.3C/BraA06g012060.3C/BraA10g033140.3C/BraA02g026380.3C/BraA08g029700.3C/BraA09g026730.3C/	59
ko04145	Phagosome	0.535157	BraA06g042160.3C/BraA02g024930.3C/BraA01g009340.3C/BraA02g008410.3C/BraA08g027950.3C/BraA06g020000.3C/BraA09g001580.3C/BraA06g043160.3C/BraA07g041890.3C/BraA05g019480.3C/BraA06g036890.3C/BraA01g044890.3C/BraA08g016110.3C/BraA09g021050.3C/BraA09g027410.3C/	41
ko04146	Peroxisome	0.241851	BraA08g015510.3C/BraA05g039380.3C/BraA09g035670.3C/BraA03g006410.3C/BraA06g022700.3C/BraA05g032630.3C/BraA03g025350.3C/BraA01g014520.3C/BraAnng003720.3C/BraA10g018910.3C/BraA03g059190.3C/BraA06g001720.3C/BraA05g019770.3C/BraA03g048220.3C/BraA09g010170.3C/	42
ko04626	Plant-pathogen interaction	0.84249	BraA02g013110.3C/BraA02g013050.3C/BraA04g014770.3C/BraA09g024330.3C/BraA06g003770.3C/BraA01g012670.3C/BraA07g032120.3C/BraA06g031050.3C/BraA09g004550.3C/BraA07g037670.3C/BraA03g049310.3C/BraA06g031040.3C/BraA06g003430.3C/BraA03g051160.3C/BraA09g047380.3C/	67
ko04712	Circadian rhythm - plant	0.00268638	BraA10g000820.3C/BraA05g001030.3C/BraA09g040290.3C/BraA08g035740.3C/BraA02g000630.3C/BraA09g006460.3C/BraA05g031830.3C/BraA09g038750.3C/BraA09g052890.3C/BraA05g001450.3C/BraA03g024300.3C/BraA10g026880.3C/BraA07g011890.3C/BraA03g038010.3C/BraA05g004550.3C/	28
ko04933	AGE-RAGE signaling pathway in diabetic complications	0.742475	BraA07g002560.3C/BraA08g027950.3C/BraA06g019140.3C/BraA06g044830.3C/BraA09g023130.3C/BraA01g041130.3C/BraA06g040570.3C/BraA02g043880.3C/BraA02g011480.3C/BraA06g008810.3C/BraA06g021040.3C/BraA03g011680.3C/BraA09g011270.3C/BraA05g004560.3C	14

## Sheet: NS_vs_OS
ko00010	Glycolysis / Gluconeogenesis	0.86645	Bol037713/Bol039572/Bol033409/Bol043762/Bol045872/Bol025666/Bol028951/Bol008679/Bol010152/Bol039120/Bol044218/Bol018171/Bol010720/Bol031435/Bol012073/Bol018526/Bol026777/Bol030548/Bol039573/Bol030900/Bol006726/Bol019594/Bol039193/Bol028791/Bol005766	25
ko00020	Citrate cycle (TCA cycle)	0.895362	Bol015943/Bol022028/Bol032221/Bol033046/Bol034634/Bol022124/Bol029048/Bol027841/Bol015309/Bol008100/Bol017851/Bol038976	12
ko00030	Pentose phosphate pathway	0.587054	Bol037713/Bol043900/Bol045872/Bol025666/Bol039120/Bol032220/Bol012073/Bol012705/Bol018526/Bol035618/Bol020910/Bol006726/Bol019594/Bol028791/Bol042879	15
ko00040	Pentose and glucuronate interconversions	0.895362	Bol043008/Bol034341/Bol035576/Bol043900/Bol027916/Bol021651/Bol044485/Bol034718/Bol010708/Bol011753/Bol024540/Bol043880/Bol029420/Bol044484/Bol029207/Bol037071/Bol021814/Bol015168/Bol030459/Bol032422/Bol008399/Bol029606/Bol014399/Bol013563/Bol031498/Bol03	28
ko00051	Fructose and mannose metabolism	0.311605	Bol037713/Bol027916/Bol022520/Bol033114/Bol045872/Bol033674/Bol025666/Bol010159/Bol029420/Bol010152/Bol026140/Bol039120/Bol044218/Bol012073/Bol018453/Bol018526/Bol008238/Bol021886/Bol006726/Bol019594/Bol028791/Bol039926	22
ko00052	Galactose metabolism	0.518642	Bol028716/Bol034718/Bol035230/Bol010152/Bol036153/Bol039120/Bol042274/Bol039053/Bol040412/Bol026777/Bol035231/Bol030900/Bol019594/Bol029129/Bol004442/Bol039604	16
ko00053	Ascorbate and aldarate metabolism	0.212265	Bol039690/Bol042311/Bol018222/Bol034341/Bol033409/Bol043762/Bol008679/Bol015809/Bol035528/Bol040379/Bol030459/Bol042279/Bol027553/Bol036089/Bol005766/Bol036090/Bol035527/Bol021235	18
ko00061	Fatty acid biosynthesis	0.895362	Bol030021/Bol029614/Bol034343/Bol026362/Bol021638	5
ko00062	Fatty acid elongation	0.895362	Bol010754/Bol043251/Bol040874/Bol044833	4
ko00071	Fatty acid degradation	0.447514	Bol008128/Bol033409/Bol043762/Bol045152/Bol029614/Bol008679/Bol043089/Bol026362/Bol005766/Bol007628/Bol039786/Bol018899	12
ko00072	Synthesis and degradation of ketone bodies	0.330499	Bol043089/Bol027778/Bol018899	3
ko00073	Cutin, suberine and wax biosynthesis	0.820995	Bol041428/Bol018470/Bol035700/Bol012575/Bol027265/Bol037414/Bol017086/Bol040682	8
ko00100	Steroid biosynthesis	0.895362	Bol036210/Bol012476/Bol039979/Bol015088/Bol044948	5
ko00130	Ubiquinone and other terpenoid-quinone biosynthesis	0.806842	Bol038385/Bol007447/Bol010342/Bol004610/Bol009355/Bol038389/Bol012584/Bol032870/Bol041070	9
ko00190	Oxidative phosphorylation	0.895362	Bol038279/Bol043435/Bol032221/Bol034720/Bol044789/Bol017723/Bol015918/Bol013002/Bol033644/Bol030095/Bol044787/Bol035607/Bol034234/Bol045208/Bol013687/Bol011181/Bol025034/Bol021544/Bol007137/Bol038491/Bol041573/Bol013003/Bol005719/Bol044478/Bol008100/Bol00	32
ko00195	Photosynthesis	0.895362	Bol018642/Bol038502/Bol035226/Bol038968/Bol031477/Bol006686	6
ko00196	Photosynthesis - antenna proteins	0.27101	Bol045656/Bol012796/Bol013750/Bol009860/Bol044323/Bol020853/Bol029257	7
ko00220	Arginine biosynthesis	0.607674	Bol012291/Bol004717/Bol035125/Bol008860/Bol019868/Bol017360/Bol008287/Bol033758/Bol039329/Bol019507	10
ko00230	Purine metabolism	0.895362	Bol031486/Bol012352/Bol024434/Bol013636/Bol011047/Bol024632/Bol025214/Bol027109/Bol008925/Bol029919/Bol043960/Bol020930/Bol009760/Bol037149/Bol015997/Bol037291/Bol025392/Bol016184/Bol043598/Bol030548/Bol020526/Bol020910/Bol032242/Bol030390/Bol031840/Bol02	33
ko00232	Caffeine metabolism	0.409735	Bol037291/Bol006035	2
ko00240	Pyrimidine metabolism	0.895362	Bol031486/Bol028342/Bol012352/Bol013636/Bol025159/Bol024632/Bol018849/Bol007337/Bol008925/Bol043960/Bol020930/Bol006114/Bol009760/Bol018848/Bol038836/Bol031844/Bol008174/Bol032242/Bol030390/Bol024339/Bol032789/Bol031967/Bol024505/Bol015889/Bol004387/Bol04	27
ko00250	Alanine, aspartate and glutamate metabolism	0.348085	Bol012291/Bol004717/Bol035125/Bol024434/Bol018849/Bol038539/Bol019322/Bol008860/Bol029919/Bol008756/Bol018848/Bol042574/Bol019868/Bol017360/Bol015920/Bol024116/Bol031840/Bol008287/Bol033758/Bol019507	20
ko00260	Glycine, serine and threonine metabolism	0.895362	Bol012291/Bol019322/Bol017812/Bol034853/Bol035126/Bol038078/Bol042574/Bol013540/Bol021447/Bol039193/Bol013640/Bol031376	12
ko00261	Monobactam biosynthesis	0.895362	Bol017812/Bol038078	2
ko00270	Cysteine and methionine metabolism	0.828505	Bol028607/Bol035125/Bol036748/Bol034634/Bol011415/Bol012441/Bol017812/Bol045654/Bol037698/Bol038996/Bol016056/Bol017361/Bol022080/Bol038078/Bol042412/Bol022079/Bol017360/Bol010411/Bol037320/Bol030497/Bol008287/Bol036768/Bol033758/Bol007143/Bol032870/Bol03	26
ko00280	Valine, leucine and isoleucine degradation	0.587054	Bol033409/Bol043762/Bol034762/Bol023349/Bol008679/Bol043089/Bol027778/Bol022080/Bol022079/Bol033277/Bol015822/Bol005766/Bol036768/Bol018899	14
ko00281	Geraniol degradation	0.559935	Bol027778	1
ko00290	Valine, leucine and isoleucine biosynthesis	0.895362	Bol008221/Bol022080/Bol022079/Bol036768	4
ko00300	Lysine biosynthesis	0.895362	Bol017812/Bol038078	2
ko00310	Lysine degradation	0.348023	Bol008167/Bol033409/Bol043762/Bol018358/Bol008679/Bol043089/Bol018423/Bol013557/Bol005766/Bol027257/Bol021329/Bol018899	12
ko00330	Arginine and proline metabolism	0.212265	Bol034247/Bol035125/Bol008827/Bol033409/Bol036505/Bol043762/Bol043816/Bol033495/Bol013466/Bol008679/Bol007069/Bol013516/Bol042968/Bol017360/Bol029438/Bol030497/Bol008287/Bol005766/Bol014895/Bol033758/Bol007143/Bol023768/Bol034525	23
ko00340	Histidine metabolism	0.699792	Bol033409/Bol043762/Bol008679/Bol030973/Bol036515/Bol005766	6
ko00350	Tyrosine metabolism	0.726911	Bol035125/Bol038813/Bol035126/Bol007186/Bol017360/Bol008287/Bol033758/Bol032870/Bol041070	9
ko00360	Phenylalanine metabolism	0.255448	Bol035125/Bol038385/Bol035126/Bol005411/Bol017360/Bol033855/Bol004610/Bol037689/Bol009355/Bol008287/Bol014895/Bol033758/Bol038389/Bol012584/Bol032870/Bol041070	16
ko00361	Chlorocyclohexane and chlorobenzene degradation	0.817915	Bol013464	1
ko00362	Benzoate degradation	0.483731	Bol043089/Bol018899	2
ko00380	Tryptophan metabolism	0.516933	Bol036748/Bol033409/Bol026973/Bol043762/Bol025706/Bol008679/Bol033015/Bol043089/Bol033477/Bol005766/Bol014895/Bol018899	12
ko00400	Phenylalanine, tyrosine and tryptophan biosynthesis	0.895362	Bol035125/Bol027493/Bol011020/Bol011021/Bol019758/Bol017342/Bol017360/Bol008287/Bol033758/Bol032870	10
ko00401	Novobiocin biosynthesis	0.895362	Bol032870	1
ko00410	beta-Alanine metabolism	0.530276	Bol034247/Bol033409/Bol043762/Bol023349/Bol008679/Bol035126/Bol025426/Bol033277/Bol015822/Bol029438/Bol005766/Bol023768	12
ko00430	Taurine and hypotaurine metabolism	0.689932	Bol008518/Bol028031/Bol028828/Bol045196/Bol018565	5
ko00440	Phosphonate and phosphinate metabolism	0.785234	Bol010395/Bol025308	2
ko00450	Selenocompound metabolism	0.587054	Bol028607/Bol036748/Bol020834/Bol032732/Bol044214	5
ko00460	Cyanoamino acid metabolism	0.492055	Bol037965/Bol014420/Bol045654/Bol025970/Bol024850/Bol024851/Bol039202/Bol043330/Bol028828/Bol030909/Bol030910/Bol018565/Bol013489/Bol025969	14
ko00471	D-Glutamine and D-glutamate metabolism	0.587054	Bol004717/Bol008860	2
ko00480	Glutathione metabolism	0.895362	Bol038293/Bol009760/Bol032220/Bol016517/Bol027486/Bol031251/Bol009790/Bol035618/Bol027553/Bol028828/Bol038976/Bol010808/Bol042879/Bol044451/Bol018565	15
ko00500	Starch and sucrose metabolism	0.568534	Bol041057/Bol028526/Bol036150/Bol037965/Bol028716/Bol014420/Bol022520/Bol033114/Bol034718/Bol011800/Bol030957/Bol038272/Bol037722/Bol006041/Bol011731/Bol020930/Bol025970/Bol010152/Bol008681/Bol027664/Bol024850/Bol016932/Bol039053/Bol024851/Bol040412/Bol01	36
ko00510	N-Glycan biosynthesis	0.895362	Bol009817/Bol042902/Bol030112/Bol029141/Bol035208/Bol004809	6
ko00511	Other glycan degradation	0.348085	Bol028680/Bol031643/Bol042274/Bol012568/Bol004442/Bol039604	6
ko00514	Other types of O-glycan biosynthesis	0.895362	Bol006934	1
ko00520	Amino sugar and nucleotide sugar metabolism	0.549917	Bol038889/Bol023157/Bol034341/Bol034457/Bol022520/Bol018118/Bol033114/Bol034718/Bol025939/Bol033674/Bol010293/Bol010159/Bol029470/Bol010152/Bol026140/Bol027393/Bol015093/Bol028564/Bol018453/Bol044481/Bol008238/Bol030459/Bol018248/Bol012568/Bol033241/Bol00	35
ko00521	Streptomycin biosynthesis	0.895362	Bol010152/Bol028841	2
ko00531	Glycosaminoglycan degradation	0.348023	Bol042274/Bol012568/Bol004442/Bol039604	4
ko00540	Lipopolysaccharide biosynthesis	0.895362	Bol008627	1
ko00561	Glycerolipid metabolism	0.607674	Bol033409/Bol043762/Bol008679/Bol011043/Bol008838/Bol030693/Bol044616/Bol043553/Bol021886/Bol023086/Bol033746/Bol021447/Bol039346/Bol026261/Bol005766/Bol040681/Bol011515/Bol020424	18
ko00562	Inositol phosphate metabolism	0.876094	Bol023035/Bol023143/Bol011534/Bol041005/Bol005549/Bol029487/Bol011541/Bol044218/Bol042279/Bol028841/Bol015527/Bol010393/Bol025229/Bol016868/Bol036684	15
ko00563	Glycosylphosphatidylinositol (GPI)-anchor biosynthesis	0.752815	Bol031157/Bol029549/Bol037829/Bol016246/Bol036059/Bol019819	6
ko00564	Glycerophospholipid metabolism	0.868614	Bol020109/Bol010395/Bol034729/Bol035073/Bol035857/Bol011043/Bol025822/Bol008838/Bol025401/Bol030693/Bol035065/Bol043825/Bol023086/Bol038560/Bol025308/Bol022377/Bol039346/Bol040681/Bol011515/Bol025334/Bol020545	21
ko00565	Ether lipid metabolism	0.868157	Bol010395/Bol034729/Bol035065/Bol038560/Bol022377	5
ko00590	Arachidonic acid metabolism	0.751086	Bol031197/Bol028828/Bol010808/Bol018565	4
ko00591	Linoleic acid metabolism	0.26016	Bol034868/Bol029325/Bol009772/Bol027826/Bol027861	5
ko00592	alpha-Linolenic acid metabolism	0.290499	Bol034868/Bol029325/Bol009772/Bol008128/Bol039994/Bol045152/Bol009748/Bol039224/Bol032588/Bol042561/Bol007628/Bol027826/Bol039786/Bol027861	14
ko00600	Sphingolipid metabolism	0.806842	Bol031643/Bol020031/Bol042274/Bol004442/Bol039604/Bol023735	6
ko00601	Glycosphingolipid biosynthesis - lacto and neolacto series	0.853764	Bol015776	1
ko00603	Glycosphingolipid biosynthesis - globo and isoglobo series	0.853764	Bol015776/Bol012568	2
ko00604	Glycosphingolipid biosynthesis - ganglio series	0.243902	Bol042274/Bol012568/Bol004442/Bol039604	4
ko00620	Pyruvate metabolism	0.752815	Bol024722/Bol033409/Bol043762/Bol034634/Bol025985/Bol016785/Bol015545/Bol005864/Bol008679/Bol043089/Bol026711/Bol021608/Bol008243/Bol030548/Bol011503/Bol034343/Bol005766/Bol041183/Bol004646/Bol004818/Bol018899	21
ko00625	Chloroalkane and chloroalkene degradation	0.539498	Bol033409/Bol043762/Bol008679/Bol005766	4
ko00627	Aminobenzoate degradation	0.662471	Bol014895	1
ko00630	Glyoxylate and dicarboxylate metabolism	0.726911	Bol012291/Bol015943/Bol030407/Bol026973/Bol035580/Bol034634/Bol037055/Bol019322/Bol029048/Bol043089/Bol042574/Bol019868/Bol017851/Bol013540/Bol038963/Bol012059/Bol021447/Bol018899/Bol031376	19
ko00640	Propanoate metabolism	0.752815	Bol023349/Bol043089/Bol025426/Bol033277/Bol015822/Bol034343/Bol018899	7
ko00643	Styrene degradation	0.514798	Bol038813/Bol007186/Bol014895	3
ko00650	Butanoate metabolism	0.806842	Bol008221/Bol038539/Bol043089/Bol027778/Bol018899	5
ko00660	C5-Branched dibasic acid metabolism	0.895362	Bol008221	1
ko00670	One carbon pool by folate	0.895362	Bol025392/Bol030054	2
ko00680	Methane metabolism	0.344931	Bol037713/Bol030407/Bol019322/Bol016785/Bol045872/Bol025666/Bol039120/Bol026711/Bol042574/Bol018526/Bol021886/Bol006726/Bol019594/Bol039193/Bol028791/Bol004818/Bol013640/Bol020546	18
ko00710	Carbon fixation in photosynthetic organisms	0.330499	Bol037713/Bol012291/Bol035125/Bol024722/Bol043900/Bol034634/Bol025985/Bol016785/Bol045872/Bol015545/Bol025666/Bol044218/Bol031435/Bol026711/Bol018526/Bol017360/Bol011503/Bol006726/Bol038963/Bol012059/Bol045435/Bol042826/Bol008287/Bol014048/Bol028791/Bol00	26
ko00730	Thiamine metabolism	0.895362	Bol030257/Bol045589/Bol025214	3
ko00740	Riboflavin metabolism	0.518642	Bol020930/Bol038641/Bol020526/Bol008901/Bol015852	5
ko00750	Vitamin B6 metabolism	0.344931	Bol012801/Bol034853/Bol040191/Bol008957/Bol027089	5
ko00760	Nicotinate and nicotinamide metabolism	0.895362	Bol020108/Bol020930/Bol031844	3
ko00770	Pantothenate and CoA biosynthesis	0.86645	Bol017477/Bol008221/Bol044558/Bol020930/Bol022080/Bol022079/Bol036768	7
ko00790	Folate biosynthesis	0.812364	Bol027466/Bol034871/Bol008146/Bol008901/Bol018459/Bol015852	6
ko00860	Porphyrin and chlorophyll metabolism	0.608119	Bol017723/Bol022823/Bol030095/Bol016274/Bol045211/Bol037165/Bol006119/Bol031225/Bol022312/Bol045473/Bol013147/Bol034245	12
ko00900	Terpenoid backbone biosynthesis	0.895362	Bol013657/Bol025186/Bol043089/Bol016865/Bol016863/Bol018899	6
ko00901	Indole alkaloid biosynthesis	0.895362	Bol039398	1
ko00903	Limonene and pinene degradation	0.290499	Bol033409/Bol043762/Bol008679/Bol005766	4
ko00904	Diterpenoid biosynthesis	0.516933	Bol040752/Bol022319/Bol013458/Bol039527/Bol005240/Bol008540/Bol020329	7
ko00905	Brassinosteroid biosynthesis	0.895362	Bol043359	1
ko00906	Carotenoid biosynthesis	0.274107	Bol032060/Bol022856/Bol042254/Bol018961/Bol017575/Bol009345/Bol021326/Bol017864/Bol019820/Bol027222	10
ko00908	Zeatin biosynthesis	0.274107	Bol020111/Bol044003/Bol036074/Bol035751/Bol045724/Bol014258/Bol027803	7
ko00909	Sesquiterpenoid and triterpenoid biosynthesis	0.895362	Bol036210/Bol014629	2
ko00910	Nitrogen metabolism	0.752815	Bol004717/Bol018993/Bol008860/Bol019868/Bol029139/Bol019359/Bol021195/Bol019507/Bol035025	9
ko00920	Sulfur metabolism	0.86645	Bol023144/Bol012441/Bol045654/Bol007111/Bol038996/Bol038137/Bol010964	7
ko00940	Phenylpropanoid biosynthesis	0.239506	Bol020093/Bol023226/Bol020348/Bol043920/Bol038330/Bol005134/Bol015537/Bol037965/Bol014420/Bol043921/Bol028999/Bol038385/Bol032749/Bol016957/Bol027603/Bol039840/Bol025970/Bol005570/Bol024850/Bol005411/Bol021927/Bol028612/Bol020585/Bol024851/Bol016956/Bol03	48
ko00941	Flavonoid biosynthesis	0.559935	Bol005134/Bol020585/Bol043396/Bol033855/Bol004610/Bol026013/Bol043773	7
ko00945	Stilbenoid, diarylheptanoid and gingerol biosynthesis	0.348085	Bol005134/Bol020585/Bol033855/Bol004610/Bol026013	5
ko00950	Isoquinoline alkaloid biosynthesis	0.689932	Bol035125/Bol035126/Bol017360/Bol008287/Bol033758/Bol032870	6
ko00960	Tropane, piperidine and pyridine alkaloid biosynthesis	0.196816	Bol029654/Bol035125/Bol043413/Bol023386/Bol017584/Bol033278/Bol017587/Bol023385/Bol017588/Bol033284/Bol035126/Bol029653/Bol043982/Bol017360/Bol029656/Bol008287/Bol033758/Bol032870/Bol023387	19
ko00965	Betalain biosynthesis	0.895362	Bol013291	1
ko00966	Glucosinolate biosynthesis	0.895362	Bol033477	1
ko00970	Aminoacyl-tRNA biosynthesis	0.876094	Bol007262/Bol024951/Bol029216/Bol033069/Bol011781/Bol036013/Bol033790/Bol034719/Bol025656/Bol042281/Bol044214/Bol044460/Bol010171	13
ko01040	Biosynthesis of unsaturated fatty acids	0.826795	Bol030021/Bol045152/Bol010754/Bol007285/Bol043251/Bol039786/Bol021638	7
ko02010	ABC transporters	0.895362	Bol028671/Bol016110/Bol037076/Bol010849/Bol037695/Bol021813	6
ko02020	Two-component system	0.483731	Bol043435/Bol017723/Bol025659/Bol034234/Bol043089/Bol019868/Bol018899	7
ko02024	Quorum sensing	0.895362	Bol027493/Bol029614/Bol011020/Bol010708/Bol010019/Bol011021/Bol029207/Bol015168/Bol033345/Bol026362/Bol031498/Bol038038	12
ko03008	Ribosome biogenesis in eukaryotes	0.86645	Bol017899/Bol026259/Bol038575/Bol031646/Bol019689/Bol004644/Bol024570/Bol045424/Bol034484/Bol008088/Bol026935/Bol045721/Bol038753/Bol034591/Bol044192/Bol016184/Bol012759/Bol019275/Bol012093/Bol016380/Bol007344/Bol022329	22
ko03013	RNA transport	0.895362	Bol031909/Bol028755/Bol026374/Bol009856/Bol037082/Bol027932/Bol008945/Bol034495/Bol038113/Bol028047/Bol023421/Bol023420/Bol026935/Bol005464/Bol037830/Bol008149/Bol027960/Bol027100/Bol025024/Bol039359/Bol044956/Bol033310/Bol035779/Bol007944/Bol026350/Bol03	39
ko03015	mRNA surveillance pathway	0.895362	Bol031909/Bol012802/Bol037712/Bol028755/Bol042753/Bol013088/Bol012018/Bol038113/Bol043297/Bol008176/Bol025024/Bol008175/Bol017590/Bol024982/Bol032592/Bol018089/Bol012799/Bol007915	18
ko03018	RNA degradation	0.722446	Bol031909/Bol028755/Bol018493/Bol005463/Bol034244/Bol032437/Bol040815/Bol020658/Bol017476/Bol040818/Bol029014/Bol005922/Bol025024/Bol040295/Bol039120/Bol013143/Bol036054/Bol021404/Bol042721/Bol030390/Bol023414/Bol012030/Bol019594/Bol041293/Bol038183/Bol04	29
ko03020	RNA polymerase	0.895362	Bol012352/Bol013636/Bol024632/Bol008925/Bol032242/Bol015889	6
ko03022	Basal transcription factors	0.895362	Bol011557/Bol041793/Bol039043/Bol013238/Bol011552	5
ko03030	DNA replication	0.895362	Bol036857/Bol029351/Bol036064/Bol018223/Bol039369/Bol034279/Bol023885/Bol036007/Bol004822/Bol024185/Bol012769/Bol009872/Bol025741/Bol012483/Bol023292/Bol024414/Bol042451/Bol023291/Bol022285/Bol004457/Bol012484/Bol033529/Bol045933/Bol004387/Bol025292	25
ko03040	Spliceosome	0.840474	Bol044615/Bol015993/Bol015986/Bol021690/Bol023082/Bol040815/Bol010221/Bol045865/Bol020658/Bol009377/Bol018744/Bol043518/Bol025316/Bol037742/Bol026689/Bol019319/Bol036590/Bol006928/Bol023201/Bol037967/Bol024297/Bol041318/Bol043802/Bol010234/Bol019006/Bol01	45
ko03050	Proteasome	0.895362	Bol023609/Bol023608/Bol019021/Bol026196/Bol024630/Bol013476/Bol039092/Bol014198/Bol035524/Bol035950/Bol033716/Bol006361	12
ko03060	Protein export	0.895362	Bol037878/Bol010019/Bol018813/Bol044923/Bol027336/Bol021629/Bol033345/Bol029471/Bol011190	9
ko03070	Bacterial secretion system	0.895362	Bol010019	1
ko03410	Base excision repair	0.895362	Bol022285/Bol010381/Bol004387	3
ko03420	Nucleotide excision repair	0.895362	Bol036857/Bol029351/Bol036064/Bol018223/Bol039369/Bol023885/Bol036007/Bol004822/Bol024185/Bol012769/Bol009872/Bol025741/Bol012483/Bol023292/Bol024414/Bol042451/Bol011957/Bol023291/Bol013238/Bol004457/Bol012484/Bol033529/Bol045933/Bol011552/Bol004387/Bol02	26
ko03430	Mismatch repair	0.895362	Bol036857/Bol029351/Bol036064/Bol018223/Bol039369/Bol044938/Bol023885/Bol036007/Bol004822/Bol024185/Bol012769/Bol009872/Bol025741/Bol012483/Bol023292/Bol024414/Bol042451/Bol023291/Bol004457/Bol012484/Bol033529/Bol045933/Bol025292	23
ko03440	Homologous recombination	0.895362	Bol036857/Bol029351/Bol018223/Bol039369/Bol014960/Bol023885/Bol036007/Bol039509/Bol027873/Bol004822/Bol024185/Bol009872/Bol025741/Bol027562/Bol012483/Bol023292/Bol042653/Bol024414/Bol031290/Bol042451/Bol023291/Bol004457/Bol012484/Bol033529/Bol035820/Bol02	26
ko03450	Non-homologous end-joining	0.726619	Bol030073/Bol022285	2
ko04016	MAPK signaling pathway - plant	0.895362	Bol014189/Bol036078/Bol020355/Bol026973/Bol012526/Bol032113/Bol012380/Bol026624/Bol009742/Bol013743/Bol031584/Bol013619/Bol020573/Bol009697/Bol005499/Bol011480/Bol012150/Bol023196/Bol017542/Bol033122/Bol008862	21
ko04070	Phosphatidylinositol signaling system	0.895362	Bol023035/Bol036078/Bol023143/Bol011534/Bol041005/Bol005549/Bol012526/Bol009742/Bol013743/Bol029487/Bol011541/Bol008838/Bol020573/Bol012150/Bol015527/Bol010393/Bol025229/Bol036684	18
ko04120	Ubiquitin mediated proteolysis	0.806842	Bol008947/Bol012797/Bol023908/Bol031258/Bol023909/Bol012183/Bol026728/Bol021156/Bol008656/Bol034701/Bol039598/Bol025856/Bol029000/Bol027874/Bol035675/Bol044212/Bol027726/Bol042062/Bol011957/Bol034435/Bol013129/Bol044455/Bol045530/Bol013788/Bol027715/Bol03	28
ko04122	Sulfur relay system	0.895362	Bol038934/Bol018459	2
ko04130	SNARE interactions in vesicular transport	0.463817	Bol017474/Bol009129/Bol036048/Bol042952/Bol019695/Bol019843/Bol009849/Bol021308/Bol034421/Bol045655/Bol031301	11
ko04136	Autophagy - other	0.659591	Bol006219/Bol025429/Bol010869/Bol018952/Bol010872/Bol033245/Bol043331/Bol020455/Bol010868/Bol006656/Bol040429/Bol029534	12
ko04141	Protein processing in endoplasmic reticulum	0.34286	Bol008138/Bol030237/Bol037878/Bol020035/Bol009267/Bol009142/Bol034266/Bol014413/Bol023082/Bol022865/Bol041443/Bol007704/Bol008960/Bol043528/Bol026843/Bol030877/Bol039505/Bol036063/Bol031258/Bol032078/Bol035736/Bol019588/Bol007703/Bol005415/Bol035150/Bol03	61
ko04144	Endocytosis	0.813976	Bol023026/Bol025912/Bol034729/Bol018683/Bol023082/Bol017238/Bol022747/Bol034843/Bol038263/Bol017191/Bol038852/Bol029164/Bol009356/Bol012456/Bol041197/Bol008472/Bol015673/Bol027959/Bol018488/Bol009554/Bol007329/Bol035065/Bol035474/Bol023181/Bol024126/Bol02	40
ko04145	Phagosome	0.895362	Bol012765/Bol038279/Bol037878/Bol012351/Bol044789/Bol011930/Bol028368/Bol044787/Bol019695/Bol044923/Bol006551/Bol021544/Bol012455/Bol038491/Bol019843/Bol044478/Bol021308/Bol034421/Bol012399/Bol031404	20
ko04146	Peroxisome	0.387264	Bol023168/Bol035700/Bol026973/Bol035580/Bol037055/Bol008602/Bol020108/Bol019322/Bol045152/Bol029614/Bol029574/Bol009899/Bol027778/Bol025426/Bol042574/Bol026362/Bol021419/Bol039160/Bol038976/Bol010629/Bol006035/Bol039786/Bol025378/Bol014813	24
ko04626	Plant-pathogen interaction	0.00431404	Bol036078/Bol030237/Bol020355/Bol010786/Bol020035/Bol039846/Bol013224/Bol038848/Bol009267/Bol008737/Bol009665/Bol007592/Bol027148/Bol017200/Bol012526/Bol042107/Bol032113/Bol007704/Bol026624/Bol044444/Bol028472/Bol042734/Bol009742/Bol019292/Bol013743/Bol03	66
ko04712	Circadian rhythm - plant	0.34286	Bol026259/Bol031646/Bol019689/Bol043799/Bol008088/Bol026728/Bol012573/Bol043396/Bol036251/Bol029604/Bol004898/Bol030489/Bol043589/Bol024579	14
ko04933	AGE-RAGE signaling pathway in diabetic complications	0.447514	Bol023035/Bol030800/Bol041350/Bol014820/Bol012455/Bol008400/Bol009737/Bol015527/Bol036027/Bol030429/Bol010393	11

## Sheet: NL_vs_OL
ko00010	Glycolysis / Gluconeogenesis	0.384347	Bol035154/Bol028951/Bol039572/Bol005766/Bol043762/Bol007933/Bol027169/Bol037713/Bol044218/Bol027516/Bol021928/Bol018171/Bol031435/Bol010152/Bol021505/Bol037710/Bol037203/Bol039120/Bol013838/Bol016047/Bol025666/Bol013646/Bol020882/Bol030548/Bol013647/Bol01	34
ko00020	Citrate cycle (TCA cycle)	0.777654	Bol015943/Bol032221/Bol034634/Bol033046/Bol022124/Bol038976/Bol037203/Bol027841/Bol008100/Bol038744/Bol029048/Bol032973/Bol008101/Bol025027/Bol039124/Bol004957	16
ko00030	Pentose phosphate pathway	0.769866	Bol032220/Bol007933/Bol042879/Bol037713/Bol020910/Bol039120/Bol026957/Bol016047/Bol025666/Bol032759/Bol035618/Bol006726/Bol034232/Bol013510	14
ko00040	Pentose and glucuronate interconversions	0.894674	Bol043008/Bol044484/Bol021651/Bol027916/Bol044485/Bol023155/Bol034718/Bol044195/Bol035576/Bol045387/Bol030034/Bol028260/Bol037071/Bol028685/Bol030459/Bol025586/Bol024539/Bol011753/Bol031498/Bol034341/Bol033807/Bol015356/Bol007454/Bol032275/Bol006022/Bol04	27
ko00051	Fructose and mannose metabolism	0.704867	Bol033674/Bol033114/Bol027916/Bol022520/Bol010159/Bol026140/Bol007933/Bol037713/Bol044218/Bol010152/Bol039120/Bol016047/Bol025666/Bol016211/Bol025586/Bol011792/Bol032759/Bol006726/Bol013510	19
ko00052	Galactose metabolism	0.704867	Bol004442/Bol036153/Bol007933/Bol034718/Bol042274/Bol010152/Bol031356/Bol039120/Bol013838/Bol025586/Bol028716/Bol011792/Bol040412/Bol032759/Bol035230/Bol026777	16
ko00053	Ascorbate and aldarate metabolism	0.478646	Bol035154/Bol036090/Bol018222/Bol005766/Bol043762/Bol042311/Bol036089/Bol015326/Bol030459/Bol013646/Bol013647/Bol028803/Bol034341/Bol029005	14
ko00061	Fatty acid biosynthesis	0.872131	Bol029614/Bol026840/Bol021994/Bol042562/Bol033326/Bol038964/Bol020321/Bol012058	8
ko00062	Fatty acid elongation	0.951986	Bol045732/Bol044833/Bol030502/Bol024192/Bol040715/Bol008368	6
ko00071	Fatty acid degradation	0.478646	Bol035154/Bol008128/Bol005766/Bol029614/Bol043762/Bol045152/Bol018899/Bol043089/Bol013646/Bol041055/Bol020882/Bol013647/Bol029005	13
ko00072	Synthesis and degradation of ketone bodies	0.076926	Bol045227/Bol027778/Bol018899/Bol032887/Bol043089	5
ko00073	Cutin, suberine and wax biosynthesis	0.798801	Bol035700/Bol018470/Bol027265/Bol018504/Bol012575/Bol044403/Bol007277/Bol038890/Bol040682	9
ko00100	Steroid biosynthesis	0.951986	Bol012476/Bol022453/Bol009728/Bol039979/Bol013214	5
ko00130	Ubiquinone and other terpenoid-quinone biosynthesis	0.872131	Bol038385/Bol004608/Bol017227/Bol007447/Bol041070/Bol010342/Bol032870/Bol009355	8
ko00190	Oxidative phosphorylation	0.872131	Bol038279/Bol021544/Bol032221/Bol044789/Bol015918/Bol038491/Bol034720/Bol038955/Bol013687/Bol013638/Bol017723/Bol045208/Bol013002/Bol044787/Bol014859/Bol033645/Bol034234/Bol044478/Bol008100/Bol043435/Bol037018/Bol033644/Bol008101/Bol029254/Bol017902/Bol03	33
ko00195	Photosynthesis	0.870749	Bol018642/Bol012365/Bol022569/Bol038968/Bol041082/Bol012371/Bol032919/Bol038685/Bol034759/Bol038687/Bol022547/Bol016242/Bol031477	13
ko00196	Photosynthesis - antenna proteins	0.552127	Bol020853/Bol045656/Bol012796/Bol025670/Bol039231/Bol016230	6
ko00220	Arginine biosynthesis	0.861462	Bol004717/Bol027514/Bol012291/Bol033016/Bol035125/Bol033758/Bol007100/Bol040211	8
ko00230	Purine metabolism	0.951986	Bol015997/Bol012352/Bol013636/Bol024632/Bol025214/Bol034627/Bol008925/Bol043598/Bol029919/Bol009760/Bol021928/Bol037149/Bol020910/Bol011047/Bol026633/Bol016022/Bol018584/Bol024434/Bol030548/Bol045505/Bol043960/Bol006035/Bol027018/Bol025392/Bol006307/Bol03	26
ko00232	Caffeine metabolism	0.851562	Bol006035	1
ko00240	Pyrimidine metabolism	0.951986	Bol012352/Bol025159/Bol013636/Bol024632/Bol034627/Bol008925/Bol018849/Bol018848/Bol009760/Bol030888/Bol038639/Bol008174/Bol032789/Bol031844/Bol016022/Bol044521/Bol038836/Bol027396/Bol043960/Bol004728/Bol005373/Bol006307/Bol018297	23
ko00250	Alanine, aspartate and glutamate metabolism	0.704867	Bol004717/Bol027514/Bol018849/Bol015920/Bol012291/Bol033016/Bol035125/Bol018848/Bol029919/Bol028829/Bol042419/Bol038539/Bol033758/Bol024434/Bol024863/Bol004728/Bol007100/Bol040211	18
ko00260	Glycine, serine and threonine metabolism	0.894674	Bol035154/Bol027514/Bol012291/Bol017812/Bol033016/Bol027516/Bol028829/Bol044942/Bol037203/Bol041227/Bol027824/Bol038078/Bol035126/Bol029960	14
ko00261	Monobactam biosynthesis	0.806818	Bol021657/Bol017812/Bol038078	3
ko00270	Cysteine and methionine metabolism	0.384347	Bol028607/Bol036748/Bol010700/Bol030497/Bol034634/Bol040946/Bol011415/Bol036768/Bol017812/Bol044428/Bol032384/Bol037698/Bol042412/Bol035125/Bol010243/Bol009286/Bol028829/Bol016056/Bol017227/Bol024189/Bol031342/Bol017361/Bol022938/Bol033758/Bol032870/Bol02	34
ko00280	Valine, leucine and isoleucine degradation	0.199442	Bol035154/Bol034762/Bol005766/Bol036768/Bol043762/Bol045227/Bol027778/Bol015822/Bol018899/Bol033854/Bol032887/Bol028829/Bol043089/Bol037203/Bol023349/Bol013646/Bol013647/Bol029005/Bol011774	19
ko00281	Geraniol degradation	0.253619	Bol027778/Bol032887	2
ko00290	Valine, leucine and isoleucine biosynthesis	0.951986	Bol036768/Bol045543/Bol008221/Bol011774	4
ko00300	Lysine biosynthesis	0.894674	Bol021657/Bol017812/Bol038078	3
ko00310	Lysine degradation	0.345047	Bol008167/Bol035154/Bol005766/Bol043762/Bol018358/Bol018899/Bol043089/Bol013646/Bol013647/Bol029005/Bol041549/Bol040028/Bol034261	13
ko00330	Arginine and proline metabolism	0.199442	Bol035154/Bol030497/Bol005766/Bol033495/Bol008827/Bol043762/Bol013466/Bol035125/Bol007069/Bol036505/Bol034247/Bol029438/Bol013646/Bol013516/Bol033758/Bol006334/Bol013647/Bol029005/Bol042968/Bol007100/Bol033129	21
ko00340	Histidine metabolism	0.384347	Bol035154/Bol030973/Bol005766/Bol043762/Bol036801/Bol013646/Bol013647/Bol028803/Bol029005	9
ko00350	Tyrosine metabolism	0.704867	Bol035125/Bol038813/Bol044942/Bol017227/Bol006009/Bol033758/Bol041070/Bol020882/Bol032870/Bol035126/Bol007100	11
ko00360	Phenylalanine metabolism	0.695396	Bol038385/Bol035125/Bol004608/Bol044942/Bol017227/Bol033758/Bol041070/Bol032870/Bol009355/Bol039613/Bol035126/Bol007100/Bol025102	13
ko00361	Chlorocyclohexane and chlorobenzene degradation	0.870749	Bol005219	1
ko00362	Benzoate degradation	0.704867	Bol018899/Bol043089	2
ko00380	Tryptophan metabolism	0.558621	Bol035154/Bol036748/Bol005766/Bol043762/Bol034639/Bol018899/Bol043089/Bol013646/Bol025706/Bol013647/Bol005786/Bol018359/Bol029005	13
ko00400	Phenylalanine, tyrosine and tryptophan biosynthesis	0.704867	Bol011020/Bol035125/Bol011021/Bol028822/Bol017227/Bol043014/Bol043088/Bol033758/Bol032870/Bol027493/Bol015424/Bol019758/Bol007100/Bol015425/Bol036627	15
ko00401	Novobiocin biosynthesis	0.872131	Bol017227/Bol032870	2
ko00410	beta-Alanine metabolism	0.31378	Bol035154/Bol005766/Bol043762/Bol025426/Bol015822/Bol030888/Bol038639/Bol044942/Bol034247/Bol029438/Bol023349/Bol013646/Bol013647/Bol035126/Bol029005	15
ko00430	Taurine and hypotaurine metabolism	0.777654	Bol028828/Bol008518/Bol028031/Bol045196/Bol018565	5
ko00440	Phosphonate and phosphinate metabolism	0.851562	Bol010395/Bol030590	2
ko00450	Selenocompound metabolism	0.129366	Bol028607/Bol036748/Bol010700/Bol020834/Bol044428/Bol032732/Bol044351/Bol019760/Bol025784	9
ko00460	Cyanoamino acid metabolism	0.894674	Bol028828/Bol018565/Bol030909/Bol025782/Bol025969/Bol014420/Bol037965/Bol028901/Bol030910	9
ko00471	D-Glutamine and D-glutamate metabolism	0.891077	Bol004717	1
ko00480	Glutathione metabolism	0.894674	Bol028828/Bol032220/Bol042879/Bol038976/Bol009760/Bol018565/Bol038293/Bol018044/Bol029634/Bol016022/Bol044879/Bol040235/Bol035618/Bol006307/Bol009788/Bol036741/Bol033289	17
ko00500	Starch and sucrose metabolism	0.872131	Bol033114/Bol011800/Bol037722/Bol022520/Bol020878/Bol041057/Bol018540/Bol013930/Bol034718/Bol028526/Bol016944/Bol011731/Bol010152/Bol031356/Bol036150/Bol015057/Bol036103/Bol030909/Bol016932/Bol025782/Bol043695/Bol028716/Bol025969/Bol018023/Bol011792/Bol04	29
ko00510	N-Glycan biosynthesis	0.951986	Bol024314/Bol029141/Bol004809/Bol028395	4
ko00511	Other glycan degradation	0.711089	Bol028680/Bol004442/Bol013649/Bol042274/Bol010485	5
ko00514	Other types of O-glycan biosynthesis	0.937368	Bol017136	1
ko00520	Amino sugar and nucleotide sugar metabolism	0.872131	Bol033674/Bol033114/Bol022520/Bol023157/Bol010159/Bol018540/Bol028700/Bol026140/Bol034718/Bol015093/Bol025939/Bol033797/Bol010152/Bol042419/Bol027393/Bol019872/Bol030012/Bol025128/Bol030459/Bol016211/Bol011792/Bol010293/Bol042480/Bol034341/Bol042416/Bol03	28
ko00521	Streptomycin biosynthesis	0.711089	Bol010152/Bol028841/Bol045838/Bol011792	4
ko00531	Glycosaminoglycan degradation	0.711089	Bol004442/Bol042274/Bol012770	3
ko00561	Glycerolipid metabolism	0.570635	Bol035154/Bol005766/Bol043762/Bol044616/Bol030693/Bol040006/Bol033797/Bol023086/Bol026261/Bol025341/Bol013217/Bol013646/Bol025586/Bol013647/Bol008838/Bol041540/Bol029005/Bol040681/Bol033746/Bol022722	20
ko00562	Inositol phosphate metabolism	0.894674	Bol023035/Bol023143/Bol044218/Bol015527/Bol036684/Bol028841/Bol020465/Bol041005/Bol045728/Bol011541/Bol045838/Bol010393/Bol028803/Bol025964	14
ko00563	Glycosylphosphatidylinositol (GPI)-anchor biosynthesis	0.908026	Bol029549/Bol037829/Bol036059/Bol041233	4
ko00564	Glycerophospholipid metabolism	0.951986	Bol020109/Bol030693/Bol010395/Bol025401/Bol023086/Bol035857/Bol025822/Bol023020/Bol027465/Bol008838/Bol041781/Bol034729/Bol035065/Bol041540/Bol040681	15
ko00565	Ether lipid metabolism	0.951986	Bol010395/Bol034729/Bol035065	3
ko00590	Arachidonic acid metabolism	0.938063	Bol028828/Bol018565	2
ko00591	Linoleic acid metabolism	0.75143	Bol009772/Bol029325/Bol034868	3
ko00592	alpha-Linolenic acid metabolism	0.850442	Bol008128/Bol045152/Bol009772/Bol010926/Bol029325/Bol041055/Bol042561/Bol042749/Bol034868	9
ko00600	Sphingolipid metabolism	0.951986	Bol004442/Bol020031/Bol042274	3
ko00604	Glycosphingolipid biosynthesis - ganglio series	0.769866	Bol004442/Bol042274	2
ko00620	Pyruvate metabolism	0.478646	Bol015545/Bol035154/Bol034634/Bol005766/Bol043762/Bol024722/Bol004818/Bol026711/Bol018899/Bol021928/Bol043089/Bol020811/Bol005864/Bol037203/Bol005057/Bol013646/Bol030548/Bol013647/Bol032973/Bol025027/Bol039124/Bol038964/Bol029005/Bol020321/Bol008243/Bol01	26
ko00625	Chloroalkane and chloroalkene degradation	0.283144	Bol005766/Bol043762/Bol013646/Bol020882/Bol013647/Bol029005	6
ko00626	Naphthalene degradation	0.872131	Bol020882	1
ko00630	Glyoxylate and dicarboxylate metabolism	0.777654	Bol030407/Bol015943/Bol027514/Bol034634/Bol037055/Bol012291/Bol033016/Bol034639/Bol018899/Bol043089/Bol037203/Bol040169/Bol029048/Bol027824/Bol005151/Bol039124/Bol028901/Bol004957/Bol040211	19
ko00640	Propanoate metabolism	0.509258	Bol025426/Bol015822/Bol018899/Bol043089/Bol037203/Bol023349/Bol038744/Bol038964/Bol020321/Bol012058	10
ko00643	Styrene degradation	0.834201	Bol038813/Bol006009	2
ko00650	Butanoate metabolism	0.704867	Bol045227/Bol027778/Bol018899/Bol032887/Bol043089/Bol038539/Bol008221	7
ko00660	C5-Branched dibasic acid metabolism	0.951986	Bol008221	1
ko00670	One carbon pool by folate	0.951986	Bol039844/Bol025392	2
ko00680	Methane metabolism	0.711089	Bol030407/Bol007933/Bol037713/Bol004818/Bol027516/Bol026711/Bol037710/Bol039120/Bol016047/Bol025666/Bol020546/Bol032759/Bol006726/Bol013510/Bol029960	15
ko00710	Carbon fixation in photosynthetic organisms	0.478646	Bol015545/Bol027514/Bol034634/Bol042826/Bol012291/Bol024722/Bol037713/Bol044218/Bol004818/Bol033016/Bol035125/Bol026711/Bol031435/Bol021505/Bol020811/Bol026957/Bol016047/Bol005057/Bol025666/Bol014048/Bol040169/Bol039124/Bol006726/Bol007100/Bol013510	25
ko00730	Thiamine metabolism	0.928153	Bol025214/Bol045589/Bol027018	3
ko00740	Riboflavin metabolism	0.928153	Bol027894/Bol010052	2
ko00750	Vitamin B6 metabolism	0.135778	Bol012801/Bol034754/Bol040191/Bol025284/Bol008957/Bol027089/Bol029960	7
ko00760	Nicotinate and nicotinamide metabolism	0.851562	Bol034584/Bol031844/Bol027887/Bol018297	4
ko00770	Pantothenate and CoA biosynthesis	0.834201	Bol017477/Bol036768/Bol044558/Bol030888/Bol038639/Bol045543/Bol008221/Bol011774	8
ko00780	Biotin metabolism	0.872131	Bol029458/Bol026840/Bol021994/Bol042562	4
ko00790	Folate biosynthesis	0.930416	Bol034871/Bol027466/Bol007710/Bol025586	4
ko00860	Porphyrin and chlorophyll metabolism	0.711089	Bol022823/Bol026880/Bol017723/Bol005106/Bol024433/Bol006119/Bol037165/Bol031225/Bol027145/Bol030095/Bol013070/Bol024573	12
ko00900	Terpenoid backbone biosynthesis	0.869507	Bol027478/Bol039236/Bol024966/Bol045227/Bol016865/Bol018899/Bol015155/Bol043089/Bol016855/Bol027626/Bol027625	11
ko00901	Indole alkaloid biosynthesis	0.894674	Bol044426/Bol045801	2
ko00903	Limonene and pinene degradation	0.199442	Bol005766/Bol043762/Bol013646/Bol013647/Bol029005	5
ko00904	Diterpenoid biosynthesis	0.938063	Bol038540/Bol004854/Bol008872	3
ko00906	Carotenoid biosynthesis	0.135778	Bol016089/Bol009962/Bol018079/Bol039555/Bol027222/Bol009345/Bol018398/Bol034439/Bol027485/Bol009338/Bol032060/Bol027064	12
ko00908	Zeatin biosynthesis	0.570635	Bol020111/Bol004888/Bol036074/Bol014258/Bol035751/Bol044624	6
ko00909	Sesquiterpenoid and triterpenoid biosynthesis	0.90258	Bol014629/Bol022453	2
ko00910	Nitrogen metabolism	0.870749	Bol004717/Bol025063/Bol029139/Bol036521/Bol005151/Bol018993/Bol028901/Bol040211	8
ko00920	Sulfur metabolism	0.570635	Bol010700/Bol038137/Bol007111/Bol032384/Bol020154/Bol010243/Bol028479/Bol012039/Bol023144/Bol018584/Bol021644	11
ko00940	Phenylpropanoid biosynthesis	0.951986	Bol013578/Bol020093/Bol038185/Bol039840/Bol038385/Bol004608/Bol030909/Bol031213/Bol023226/Bol015766/Bol028612/Bol009355/Bol005510/Bol025782/Bol039613/Bol025969/Bol043921/Bol014420/Bol023208/Bol037965/Bol038351/Bol017541/Bol025102/Bol037385/Bol032749/Bol03	26
ko00941	Flavonoid biosynthesis	0.951986	Bol004608/Bol039613	2
ko00944	Flavone and flavonol biosynthesis	0.80863	Bol033162	1
ko00945	Stilbenoid, diarylheptanoid and gingerol biosynthesis	0.894674	Bol004608/Bol039613	2
ko00950	Isoquinoline alkaloid biosynthesis	0.711089	Bol035125/Bol044942/Bol017227/Bol033758/Bol032870/Bol035126/Bol007100	7
ko00960	Tropane, piperidine and pyridine alkaloid biosynthesis	0.345047	Bol023386/Bol029654/Bol017584/Bol043413/Bol035125/Bol043982/Bol044942/Bol017227/Bol033284/Bol017588/Bol033274/Bol033758/Bol032870/Bol035126/Bol007100	15
ko00965	Betalain biosynthesis	0.806818	Bol013291/Bol013292	2
ko00966	Glucosinolate biosynthesis	0.913658	Bol005786	1
ko00970	Aminoacyl-tRNA biosynthesis	0.951986	Bol007262/Bol036013/Bol024951/Bol029216/Bol032584/Bol011781/Bol017517/Bol044351/Bol008410/Bol017559	10
ko01040	Biosynthesis of unsaturated fatty acids	0.928153	Bol045152/Bol030502/Bol041055/Bol007285/Bol011202	5
ko02010	ABC transporters	0.937368	Bol028671/Bol044488/Bol017413/Bol037695/Bol037076	5
ko02020	Two-component system	0.704867	Bol018899/Bol017723/Bol043089/Bol034234/Bol043435/Bol012326/Bol040211	7
ko02024	Quorum sensing	0.894674	Bol010019/Bol029614/Bol044195/Bol011020/Bol045387/Bol011021/Bol027493/Bol015424/Bol031498/Bol015356/Bol007454/Bol015425/Bol040332	13
ko03008	Ribosome biogenesis in eukaryotes	0.951986	Bol017899/Bol038575/Bol045424/Bol026259/Bol031646/Bol034484/Bol008088/Bol045721/Bol034591/Bol044192/Bol038984/Bol019689/Bol026935/Bol043590	14
ko03013	RNA transport	0.860307	Bol031909/Bol008945/Bol028755/Bol028467/Bol009856/Bol044956/Bol013628/Bol008943/Bol044818/Bol023421/Bol023420/Bol011025/Bol026374/Bol037082/Bol027100/Bol044922/Bol008149/Bol018216/Bol044455/Bol038113/Bol025024/Bol037830/Bol035779/Bol027960/Bol043788/Bol00	41
ko03015	mRNA surveillance pathway	0.954689	Bol012802/Bol031909/Bol028755/Bol037712/Bol013628/Bol012018/Bol042753/Bol013088/Bol017590/Bol012799/Bol043297/Bol008176/Bol038113/Bol043069/Bol025024/Bol008175/Bol018089/Bol034936	18
ko03018	RNA degradation	0.384347	Bol032926/Bol031909/Bol028755/Bol013922/Bol032437/Bol013628/Bol034244/Bol020658/Bol040815/Bol029014/Bol017476/Bol032925/Bol005922/Bol007933/Bol021798/Bol042721/Bol040818/Bol025024/Bol043470/Bol037710/Bol013143/Bol039120/Bol012552/Bol040295/Bol013334/Bol01	35
ko03020	RNA polymerase	0.951986	Bol012352/Bol013636/Bol024632/Bol008925	4
ko03022	Basal transcription factors	0.951986	Bol041131/Bol040765/Bol009340/Bol033743/Bol039043	5
ko03030	DNA replication	0.951986	Bol036857/Bol018223/Bol036064/Bol045933/Bol039369/Bol034279/Bol029351/Bol023885/Bol024185/Bol025741/Bol036007/Bol027302/Bol012483/Bol024414/Bol022285/Bol023292/Bol012392/Bol023413/Bol012484/Bol004457/Bol025292	21
ko03040	Spliceosome	0.805983	Bol044615/Bol038191/Bol023201/Bol015986/Bol015993/Bol023082/Bol021690/Bol043518/Bol036590/Bol020658/Bol040815/Bol009377/Bol010236/Bol045865/Bol010193/Bol026689/Bol019319/Bol037153/Bol035953/Bol042721/Bol018744/Bol010234/Bol010221/Bol019006/Bol005144/Bol00	46
ko03050	Proteasome	0.951986	Bol023608/Bol023609/Bol019021/Bol026196/Bol014198/Bol028679/Bol035950/Bol033716	8
ko03060	Protein export	0.940024	Bol037878/Bol010019/Bol013948/Bol044923/Bol028039/Bol032371/Bol029471/Bol039195/Bol007948/Bol018813	10
ko03070	Bacterial secretion system	0.851562	Bol010019/Bol028039/Bol032371/Bol007948	4
ko03410	Base excision repair	0.937368	Bol010275/Bol030668/Bol022285/Bol029028/Bol039899	5
ko03420	Nucleotide excision repair	0.951986	Bol036857/Bol018223/Bol036064/Bol042456/Bol045933/Bol039369/Bol029351/Bol023885/Bol024185/Bol025741/Bol036007/Bol027302/Bol012483/Bol024414/Bol023292/Bol035811/Bol023413/Bol009835/Bol012484/Bol004457/Bol025292/Bol033539	22
ko03430	Mismatch repair	0.951986	Bol036857/Bol018223/Bol036064/Bol045933/Bol039369/Bol029351/Bol023885/Bol024185/Bol044938/Bol025741/Bol036007/Bol027302/Bol012483/Bol024414/Bol023292/Bol023413/Bol012484/Bol004457/Bol025292	19
ko03440	Homologous recombination	0.951986	Bol036857/Bol018223/Bol014960/Bol039369/Bol029351/Bol023885/Bol024185/Bol025741/Bol036007/Bol027302/Bol042653/Bol039509/Bol012483/Bol027873/Bol024414/Bol023292/Bol014327/Bol027562/Bol023413/Bol012484/Bol004457/Bol025292/Bol011959	23
ko03450	Non-homologous end-joining	0.806818	Bol030073/Bol022285	2
ko04016	MAPK signaling pathway - plant	0.870749	Bol036078/Bol013619/Bol009742/Bol033848/Bol039593/Bol026318/Bol041128/Bol034639/Bol026624/Bol032113/Bol042273/Bol016824/Bol014189/Bol030285/Bol039088/Bol012380/Bol033122/Bol044030/Bol013743/Bol044303/Bol005499/Bol017542/Bol005905	23
ko04070	Phosphatidylinositol signaling system	0.90258	Bol023035/Bol036078/Bol023143/Bol009742/Bol015527/Bol036684/Bol020465/Bol041005/Bol045728/Bol011541/Bol010393/Bol008838/Bol013743/Bol044303/Bol028803/Bol041540/Bol025964	17
ko04120	Ubiquitin mediated proteolysis	0.872131	Bol008947/Bol042456/Bol028221/Bol031369/Bol011025/Bol015418/Bol031258/Bol034255/Bol012797/Bol044455/Bol027586/Bol007120/Bol015296/Bol023909/Bol012183/Bol035811/Bol039270/Bol013788/Bol021546/Bol027874/Bol044212/Bol011142/Bol039598/Bol026728/Bol034435/Bol00	26
ko04122	Sulfur relay system	0.894674	Bol038934/Bol007710	2
ko04130	SNARE interactions in vesicular transport	0.777654	Bol017474/Bol036048/Bol034421/Bol045423/Bol021308/Bol006036/Bol010431/Bol023100/Bol019695	9
ko04136	Autophagy - other	0.253619	Bol025429/Bol010869/Bol006219/Bol010872/Bol028222/Bol019248/Bol017144/Bol007057/Bol007680/Bol033245/Bol005526/Bol033601/Bol028478/Bol012036/Bol039059/Bol018952/Bol011178	17
ko04141	Protein processing in endoplasmic reticulum	0.129366	Bol030237/Bol009142/Bol031632/Bol040943/Bol037878/Bol038191/Bol008138/Bol023082/Bol041382/Bol031836/Bol031369/Bol034266/Bol007703/Bol013102/Bol027876/Bol010193/Bol007704/Bol014413/Bol022865/Bol034999/Bol026843/Bol031258/Bol008960/Bol024314/Bol036063/Bol01	67
ko04144	Endocytosis	0.894674	Bol023026/Bol038191/Bol023082/Bol023181/Bol017238/Bol034843/Bol017191/Bol017388/Bol010193/Bol038263/Bol019576/Bol015673/Bol035672/Bol036684/Bol009554/Bol023040/Bol031525/Bol024108/Bol015382/Bol019567/Bol029164/Bol041395/Bol012456/Bol045728/Bol038852/Bol01	36
ko04145	Phagosome	0.777654	Bol012351/Bol037878/Bol012765/Bol038279/Bol021544/Bol044789/Bol038491/Bol013638/Bol044923/Bol021087/Bol006551/Bol034421/Bol044787/Bol011930/Bol021308/Bol030230/Bol044478/Bol031404/Bol012834/Bol017902/Bol006648/Bol045533/Bol006075/Bol019695	24
ko04146	Peroxisome	0.806818	Bol023168/Bol035700/Bol037055/Bol021419/Bol029614/Bol045152/Bol025426/Bol027778/Bol029574/Bol034639/Bol038976/Bol032887/Bol028106/Bol044403/Bol034584/Bol041055/Bol007277/Bol008602/Bol006035	19
ko04626	Plant-pathogen interaction	0.711089	Bol030237/Bol036078/Bol038848/Bol010002/Bol009742/Bol007703/Bol027876/Bol017200/Bol007704/Bol034999/Bol042107/Bol045794/Bol026624/Bol032113/Bol007592/Bol035000/Bol018178/Bol010195/Bol039088/Bol009897/Bol019292/Bol008737/Bol028683/Bol022937/Bol033122/Bol02	42
ko04712	Circadian rhythm - plant	0.129366	Bol040722/Bol004898/Bol036283/Bol026259/Bol031646/Bol012573/Bol043799/Bol008088/Bol008817/Bol024579/Bol036251/Bol010673/Bol017639/Bol038660/Bol011142/Bol022961/Bol019689/Bol026728	18
ko04933	AGE-RAGE signaling pathway in diabetic complications	0.711089	Bol023035/Bol030800/Bol015527/Bol020465/Bol014820/Bol008400/Bol009737/Bol013849/Bol010393/Bol025964	10

## Sheet: NF_vs_OF
ko00010	Glycolysis / Gluconeogenesis	0.41036	Bol037710/Bol038918/Bol005481/Bol044218/Bol006726/Bol045780/Bol018526/Bol024914/Bol039572/Bol007345/Bol037138/Bol025168/Bol004972/Bol031435/Bol039616/Bol039645/Bol030900/Bol013838/Bol009906/Bol045872/Bol035489/Bol008679/Bol045407/Bol018671/Bol010880/Bol03	45
ko00020	Citrate cycle (TCA cycle)	0.951217	Bol022028/Bol038744/Bol033046/Bol029048/Bol015943/Bol022124/Bol032221/Bol027923/Bol034634/Bol044480/Bol004957/Bol007084/Bol024617/Bol015089/Bol027841/Bol043735/Bol032595/Bol005427	18
ko00030	Pentose phosphate pathway	0.63101	Bol006726/Bol045780/Bol018526/Bol032220/Bol005284/Bol014835/Bol025168/Bol043900/Bol039616/Bol039645/Bol042879/Bol045872/Bol037713/Bol028791/Bol022427/Bol014834/Bol020910/Bol005459/Bol039120/Bol035618/Bol025666	21
ko00040	Pentose and glucuronate interconversions	0.16899	Bol031498/Bol043008/Bol011753/Bol024540/Bol008399/Bol021651/Bol043900/Bol015168/Bol033061/Bol021814/Bol044195/Bol029606/Bol014399/Bol026117/Bol038038/Bol032422/Bol029207/Bol032878/Bol029420/Bol043880/Bol044484/Bol021323/Bol044588/Bol010708/Bol040774/Bol03	55
ko00051	Fructose and mannose metabolism	0.720535	Bol033114/Bol025366/Bol044218/Bol006726/Bol026140/Bol018526/Bol025168/Bol039616/Bol039645/Bol022520/Bol029420/Bol045872/Bol010159/Bol045407/Bol037713/Bol027916/Bol028791/Bol033674/Bol039926/Bol039120/Bol040742/Bol021751/Bol025666/Bol021886	24
ko00052	Galactose metabolism	0.800463	Bol037739/Bol024914/Bol036153/Bol039616/Bol030900/Bol013838/Bol034718/Bol042139/Bol005944/Bol040034/Bol030433/Bol040411/Bol039756/Bol039120/Bol040410/Bol043535/Bol026777/Bol040412	18
ko00053	Ascorbate and aldarate metabolism	0.538851	Bol036090/Bol042279/Bol039690/Bol042311/Bol038050/Bol035218/Bol015809/Bol035528/Bol040379/Bol036089/Bol025609/Bol008679/Bol018671/Bol043762/Bol018222/Bol029005/Bol040378/Bol034341	18
ko00061	Fatty acid biosynthesis	0.95863	Bol041218/Bol029614/Bol030021/Bol026362/Bol040323/Bol006807/Bol011768/Bol033326/Bol021638/Bol045157	10
ko00062	Fatty acid elongation	0.95863	Bol010474/Bol005019/Bol033231/Bol008903/Bol010754/Bol034379/Bol008368/Bol034683/Bol040715/Bol024192/Bol041156	11
ko00071	Fatty acid degradation	0.720535	Bol037024/Bol015928/Bol008128/Bol008679/Bol018671/Bol043762/Bol045152/Bol029614/Bol029005/Bol026362/Bol032313/Bol006807/Bol011768/Bol020882	14
ko00072	Synthesis and degradation of ketone bodies	0.63101	Bol045227/Bol032313/Bol027778	3
ko00073	Cutin, suberine and wax biosynthesis	0.95863	Bol018504/Bol025577/Bol041428/Bol025251/Bol013804/Bol007277/Bol033754/Bol037414/Bol010336	9
ko00100	Steroid biosynthesis	0.939532	Bol036210/Bol012476/Bol015344/Bol022452/Bol005479/Bol016479/Bol026919/Bol022453/Bol013214/Bol044948	10
ko00130	Ubiquinone and other terpenoid-quinone biosynthesis	0.800463	Bol033528/Bol007447/Bol027953/Bol038385/Bol038386/Bol004610/Bol010342/Bol010343/Bol028973/Bol033347/Bol013053/Bol038865/Bol026745	13
ko00190	Oxidative phosphorylation	0.95863	Bol038491/Bol013687/Bol006260/Bol017486/Bol043435/Bol021544/Bol032221/Bol011181/Bol041494/Bol038107/Bol038955/Bol035607/Bol034720/Bol043546/Bol032304/Bol038279/Bol034234/Bol007296/Bol009102/Bol012509/Bol029254/Bol044789/Bol014859/Bol015918/Bol030108/Bol01	39
ko00195	Photosynthesis	0.0098403	Bol032628/Bol035226/Bol038502/Bol035053/Bol016111/Bol039013/Bol014324/Bol033496/Bol040309/Bol021119/Bol006697/Bol027852/Bol006547/Bol027175/Bol023600/Bol041208/Bol022017/Bol026950/Bol041074/Bol006085/Bol023353/Bol018642/Bol021533/Bol031477/Bol033405/Bol02	34
ko00196	Photosynthesis - antenna proteins	0.0098403	Bol012796/Bol044323/Bol030347/Bol009860/Bol038846/Bol013750/Bol007720/Bol038173/Bol025670/Bol045656/Bol013165/Bol037041/Bol029257	13
ko00220	Arginine biosynthesis	0.41036	Bol012291/Bol033758/Bol004717/Bol019868/Bol024876/Bol019507/Bol021292/Bol008287/Bol007100/Bol024711/Bol035125/Bol043881/Bol040288/Bol028896/Bol027514/Bol019707/Bol017360	17
ko00230	Purine metabolism	0.89566	Bol027109/Bol015310/Bol034627/Bol025214/Bol012352/Bol032242/Bol015997/Bol004972/Bol025880/Bol013636/Bol015087/Bol045509/Bol026185/Bol009906/Bol024632/Bol005248/Bol007213/Bol016261/Bol024434/Bol018584/Bol030473/Bol019336/Bol020930/Bol034850/Bol029919/Bol02	49
ko00240	Pyrimidine metabolism	0.800463	Bol018297/Bol006114/Bol034627/Bol012352/Bol032242/Bol013636/Bol045509/Bol024632/Bol024339/Bol005248/Bol007213/Bol030888/Bol042064/Bol018849/Bol020930/Bol034850/Bol018848/Bol011535/Bol043960/Bol008925/Bol031913/Bol008174/Bol026307/Bol044451/Bol038836/Bol03	42
ko00250	Alanine, aspartate and glutamate metabolism	0.615093	Bol012291/Bol033758/Bol028829/Bol004717/Bol019868/Bol042574/Bol017798/Bol017797/Bol024434/Bol015920/Bol018849/Bol019507/Bol021292/Bol008287/Bol007100/Bol012554/Bol029919/Bol024711/Bol018848/Bol035125/Bol043881/Bol040288/Bol019809/Bol027514/Bol017360	25
ko00260	Glycine, serine and threonine metabolism	0.41036	Bol021076/Bol012291/Bol013540/Bol005481/Bol028829/Bol010449/Bol042574/Bol029960/Bol017798/Bol017797/Bol027439/Bol038077/Bol034853/Bol017812/Bol024073/Bol006074/Bol032744/Bol022224/Bol010005/Bol039810/Bol027516/Bol040155/Bol039795/Bol018233/Bol037822/Bol02	30
ko00261	Monobactam biosynthesis	0.538851	Bol038077/Bol017812/Bol021657/Bol018233/Bol029227/Bol030183	6
ko00270	Cysteine and methionine metabolism	0.148167	Bol033758/Bol028829/Bol011415/Bol016056/Bol033528/Bol045654/Bol037138/Bol042769/Bol018130/Bol031342/Bol019760/Bol010700/Bol008680/Bol045816/Bol017798/Bol036748/Bol038996/Bol034634/Bol017797/Bol037698/Bol038077/Bol017812/Bol008287/Bol036647/Bol009286/Bol00	50
ko00280	Valine, leucine and isoleucine degradation	0.689169	Bol028829/Bol018130/Bol037024/Bol017798/Bol034762/Bol008679/Bol017797/Bol045227/Bol018671/Bol043762/Bol015822/Bol011774/Bol022079/Bol029005/Bol026690/Bol023349/Bol032313/Bol022080/Bol027778	19
ko00281	Geraniol degradation	0.78016	Bol027778	1
ko00290	Valine, leucine and isoleucine biosynthesis	0.800463	Bol018130/Bol029441/Bol029979/Bol045543/Bol008221/Bol006943/Bol011774/Bol022079/Bol026690/Bol022080	10
ko00300	Lysine biosynthesis	0.709487	Bol038077/Bol017812/Bol025548/Bol021657/Bol018233/Bol029227/Bol030183	7
ko00310	Lysine degradation	0.538851	Bol008167/Bol013557/Bol043371/Bol027923/Bol008679/Bol018671/Bol043762/Bol011910/Bol029005/Bol041549/Bol018423/Bol032313/Bol018358/Bol044511/Bol029500	15
ko00330	Arginine and proline metabolism	0.538851	Bol033495/Bol033758/Bol036505/Bol043056/Bol043816/Bol008680/Bol032297/Bol024876/Bol029973/Bol008679/Bol013466/Bol018671/Bol043762/Bol008287/Bol007100/Bol043815/Bol024711/Bol029005/Bol035125/Bol030278/Bol008827/Bol042968/Bol017360	23
ko00340	Histidine metabolism	0.95863	Bol030973/Bol008679/Bol018671/Bol043762/Bol029005	5
ko00350	Tyrosine metabolism	0.800463	Bol033758/Bol033528/Bol008287/Bol007100/Bol024711/Bol038813/Bol035125/Bol039795/Bol012244/Bol020882/Bol017360/Bol014701	12
ko00360	Phenylalanine metabolism	0.433922	Bol037689/Bol033758/Bol033528/Bol025102/Bol025522/Bol008287/Bol038385/Bol038386/Bol007100/Bol004610/Bol024711/Bol035125/Bol039795/Bol006745/Bol012244/Bol033347/Bol017360/Bol014701/Bol013024	19
ko00361	Chlorocyclohexane and chlorobenzene degradation	0.951217	Bol013464	1
ko00362	Benzoate degradation	0.951217	Bol032313	1
ko00380	Tryptophan metabolism	0.538851	Bol006999/Bol005786/Bol025706/Bol034639/Bol019343/Bol026973/Bol036748/Bol008679/Bol018671/Bol043762/Bol029005/Bol032313/Bol023254/Bol013716/Bol026975/Bol033015/Bol036156	17
ko00400	Phenylalanine, tyrosine and tryptophan biosynthesis	0.842832	Bol033758/Bol035692/Bol033528/Bol029541/Bol017342/Bol019758/Bol008287/Bol007100/Bol006074/Bol005314/Bol024711/Bol011020/Bol035125/Bol011021/Bol040155/Bol017360	16
ko00401	Novobiocin biosynthesis	0.95863	Bol033528	1
ko00410	beta-Alanine metabolism	0.78016	Bol008680/Bol029973/Bol008679/Bol030888/Bol018671/Bol043762/Bol015822/Bol012554/Bol029005/Bol023349/Bol039795/Bol030278/Bol019809/Bol014701	14
ko00430	Taurine and hypotaurine metabolism	0.818832	Bol028031/Bol008518/Bol045196/Bol012554/Bol012127/Bol019809	6
ko00440	Phosphonate and phosphinate metabolism	0.95863	Bol013293	1
ko00450	Selenocompound metabolism	0.538851	Bol019760/Bol010700/Bol036748/Bol020834/Bol032732/Bol044351/Bol044214/Bol044428	8
ko00460	Cyanoamino acid metabolism	0.818832	Bol024473/Bol045654/Bol033052/Bol029635/Bol023070/Bol037965/Bol028902/Bol025970/Bol030909/Bol014420/Bol032744/Bol013783/Bol030910/Bol013489/Bol039202	15
ko00471	D-Glutamine and D-glutamate metabolism	0.804846	Bol004717/Bol043881	2
ko00480	Glutathione metabolism	0.934183	Bol035627/Bol032220/Bol005284/Bol032958/Bol008680/Bol033376/Bol004624/Bol042879/Bol025609/Bol029301/Bol038293/Bol040235/Bol031251/Bol007084/Bol021557/Bol004386/Bol030278/Bol044451/Bol032956/Bol009760/Bol006067/Bol035618/Bol009787/Bol021561/Bol016517	25
ko00500	Starch and sucrose metabolism	0.688709	Bol041057/Bol040936/Bol033114/Bol011800/Bol037739/Bol037722/Bol036150/Bol020878/Bol033052/Bol035789/Bol013814/Bol009586/Bol037721/Bol029635/Bol023070/Bol028154/Bol004719/Bol037965/Bol015932/Bol022520/Bol034698/Bol020846/Bol033172/Bol025970/Bol030909/Bol03	48
ko00510	N-Glycan biosynthesis	0.95863	Bol026628/Bol006927/Bol030112/Bol038238/Bol028395/Bol009817/Bol029141/Bol034312/Bol035208	9
ko00511	Other glycan degradation	0.939532	Bol028680/Bol013649/Bol012569/Bol040034	4
ko00514	Other types of O-glycan biosynthesis	0.95863	Bol006936/Bol007233	2
ko00520	Amino sugar and nucleotide sugar metabolism	0.951217	Bol035467/Bol033114/Bol025366/Bol034457/Bol026140/Bol023157/Bol007321/Bol034339/Bol021233/Bol028154/Bol022520/Bol021244/Bol034698/Bol012569/Bol010955/Bol010159/Bol042416/Bol034718/Bol042139/Bol037324/Bol033797/Bol007129/Bol033667/Bol010822/Bol029470/Bol03	38
ko00521	Streptomycin biosynthesis	0.95863	Bol024645/Bol028841	2
ko00531	Glycosaminoglycan degradation	0.710328	Bol012569/Bol043833/Bol012770/Bol040034	4
ko00540	Lipopolysaccharide biosynthesis	0.95863	Bol008627	1
ko00561	Glycerolipid metabolism	0.652464	Bol011504/Bol040681/Bol044616/Bol004977/Bol020424/Bol015344/Bol036141/Bol008679/Bol018671/Bol043762/Bol025341/Bol033797/Bol011043/Bol017760/Bol005479/Bol029005/Bol041066/Bol040006/Bol045396/Bol023086/Bol026021/Bol025280/Bol040751/Bol023198/Bol021886	25
ko00562	Inositol phosphate metabolism	0.720535	Bol042279/Bol023035/Bol044218/Bol038050/Bol023143/Bol040693/Bol040114/Bol015527/Bol034416/Bol020465/Bol015529/Bol045407/Bol024645/Bol025229/Bol045728/Bol018295/Bol023029/Bol025549/Bol045729/Bol036684/Bol028841/Bol020566/Bol041005/Bol021112/Bol045439	25
ko00563	Glycosylphosphatidylinositol (GPI)-anchor biosynthesis	0.915973	Bol029549/Bol016246/Bol036059/Bol024935/Bol039340/Bol037829/Bol031157	7
ko00564	Glycerophospholipid metabolism	0.95863	Bol006932/Bol044864/Bol020545/Bol040681/Bol033478/Bol015344/Bol039677/Bol021488/Bol011043/Bol017760/Bol005479/Bol041066/Bol013293/Bol022358/Bol035857/Bol020109/Bol034729/Bol045391/Bol023086/Bol022377/Bol026021/Bol035073/Bol025280/Bol025401/Bol040751/Bol02	26
ko00565	Ether lipid metabolism	0.934183	Bol033478/Bol015344/Bol021488/Bol005479/Bol022358/Bol034729/Bol022377	7
ko00590	Arachidonic acid metabolism	0.951217	Bol015344/Bol028110/Bol005479/Bol031197	4
ko00591	Linoleic acid metabolism	0.95863	Bol015344/Bol005479	2
ko00592	alpha-Linolenic acid metabolism	0.95863	Bol009209/Bol023578/Bol037024/Bol015928/Bol015344/Bol008128/Bol045152/Bol005479/Bol039224/Bol032588	10
ko00600	Sphingolipid metabolism	0.95863	Bol023735/Bol029202/Bol020031/Bol040034/Bol028997	5
ko00603	Glycosphingolipid biosynthesis - globo and isoglobo series	0.95863	Bol012569	1
ko00604	Glycosphingolipid biosynthesis - ganglio series	0.842832	Bol012569/Bol040034	2
ko00620	Pyruvate metabolism	0.78016	Bol008622/Bol015545/Bol025985/Bol020811/Bol037138/Bol021608/Bol004972/Bol005864/Bol011105/Bol009906/Bol034634/Bol041183/Bol008679/Bol018671/Bol030473/Bol043762/Bol026711/Bol029005/Bol005057/Bol025731/Bol024617/Bol032313/Bol015089/Bol043735/Bol004818/Bol03	29
ko00625	Chloroalkane and chloroalkene degradation	0.710328	Bol008679/Bol018671/Bol043762/Bol029005/Bol020882	5
ko00626	Naphthalene degradation	0.95863	Bol020882	1
ko00630	Glyoxylate and dicarboxylate metabolism	0.0925534	Bol012291/Bol006999/Bol035580/Bol013540/Bol021197/Bol030407/Bol019868/Bol010449/Bol029048/Bol042574/Bol034639/Bol015943/Bol026973/Bol040169/Bol040168/Bol028902/Bol034634/Bol044480/Bol027439/Bol024073/Bol004957/Bol021292/Bol038337/Bol032744/Bol022224/Bol03	37
ko00640	Propanoate metabolism	0.95863	Bol038744/Bol037138/Bol015822/Bol023349/Bol032313/Bol045157	6
ko00643	Styrene degradation	0.95863	Bol038813	1
ko00650	Butanoate metabolism	0.818832	Bol008221/Bol006943/Bol045227/Bol012554/Bol032313/Bol019809/Bol027778	7
ko00660	C5-Branched dibasic acid metabolism	0.892294	Bol029441/Bol029979/Bol008221/Bol006943	4
ko00670	One carbon pool by folate	0.95863	Bol039844/Bol032744	2
ko00680	Methane metabolism	0.41036	Bol037710/Bol005481/Bol021197/Bol030407/Bol006726/Bol018526/Bol042574/Bol025168/Bol029960/Bol039616/Bol039645/Bol011105/Bol045872/Bol037713/Bol032744/Bol026711/Bol010005/Bol028791/Bol027516/Bol025731/Bol020546/Bol004818/Bol039120/Bol025666/Bol021886	25
ko00710	Carbon fixation in photosynthetic organisms	0.0292793	Bol012291/Bol014048/Bol015545/Bol025985/Bol044218/Bol006726/Bol045435/Bol018526/Bol020811/Bol007345/Bol022267/Bol014835/Bol025168/Bol043900/Bol031435/Bol040169/Bol039645/Bol040168/Bol011105/Bol045872/Bol034634/Bol035489/Bol033485/Bol042826/Bol045407/Bol03	42
ko00730	Thiamine metabolism	0.800463	Bol025214/Bol045589/Bol015087/Bol016261/Bol038894/Bol007424/Bol018246	7
ko00740	Riboflavin metabolism	0.936745	Bol030887/Bol020930/Bol020526/Bol043273	4
ko00750	Vitamin B6 metabolism	0.800463	Bol012801/Bol025285/Bol029960/Bol034853	4
ko00760	Nicotinate and nicotinamide metabolism	0.467637	Bol018297/Bol020108/Bol018628/Bol020930/Bol034850/Bol011535/Bol026307/Bol031844/Bol011724	9
ko00770	Pantothenate and CoA biosynthesis	0.78016	Bol017477/Bol018130/Bol045543/Bol008221/Bol006943/Bol030888/Bol020930/Bol011774/Bol022079/Bol026690/Bol044558/Bol022080	12
ko00780	Biotin metabolism	0.95863	Bol029458	1
ko00790	Folate biosynthesis	0.95863	Bol028110/Bol007710/Bol008349/Bol009333/Bol007658/Bol034871	6
ko00860	Porphyrin and chlorophyll metabolism	0.41036	Bol026165/Bol045473/Bol042206/Bol006260/Bol034245/Bol033406/Bol022823/Bol024433/Bol025730/Bol036541/Bol016274/Bol005106/Bol040837/Bol039489/Bol024182/Bol044574/Bol008821/Bol024573/Bol006119/Bol013147	20
ko00900	Terpenoid backbone biosynthesis	0.95863	Bol026165/Bol016865/Bol027625/Bol016863/Bol045227/Bol025186/Bol038277/Bol039236/Bol034402/Bol032313/Bol016855/Bol016857/Bol033107	13
ko00901	Indole alkaloid biosynthesis	0.95863	Bol039398/Bol044426	2
ko00903	Limonene and pinene degradation	0.63101	Bol008679/Bol018671/Bol043762/Bol029005	4
ko00904	Diterpenoid biosynthesis	0.779555	Bol011933/Bol043862/Bol011951/Bol018958/Bol009987/Bol004854/Bol039527/Bol040956	8
ko00905	Brassinosteroid biosynthesis	0.95863	Bol032288	1
ko00906	Carotenoid biosynthesis	0.621006	Bol009345/Bol027222/Bol016089/Bol030235/Bol042254/Bol039555/Bol024384/Bol018079/Bol005093/Bol022856/Bol033265	11
ko00908	Zeatin biosynthesis	0.538851	Bol036074/Bol020111/Bol022730/Bol028718/Bol035751/Bol004888/Bol044004/Bol014258	8
ko00909	Sesquiterpenoid and triterpenoid biosynthesis	0.78016	Bol036210/Bol014629/Bol022452/Bol016479/Bol022453	5
ko00910	Nitrogen metabolism	0.906129	Bol029139/Bol025063/Bol004717/Bol019868/Bol021195/Bol028902/Bol019507/Bol021292/Bol010001/Bol043881/Bol040288	11
ko00920	Sulfur metabolism	0.89566	Bol045654/Bol010700/Bol038137/Bol007111/Bol038996/Bol018584/Bol019336/Bol021644/Bol038017/Bol032769	10
ko00940	Phenylpropanoid biosynthesis	0.720535	Bol037689/Bol023226/Bol020348/Bol005570/Bol026324/Bol005134/Bol037385/Bol033052/Bol008527/Bol015537/Bol021927/Bol029635/Bol023070/Bol018945/Bol025102/Bol037965/Bol020140/Bol018672/Bol025522/Bol025970/Bol030909/Bol013578/Bol014420/Bol017541/Bol036888/Bol03	50
ko00941	Flavonoid biosynthesis	0.720535	Bol005134/Bol043396/Bol043773/Bol004610/Bol026013/Bol034259/Bol033347/Bol020585/Bol013024	9
ko00942	Anthocyanin biosynthesis	0.95863	Bol027055	1
ko00945	Stilbenoid, diarylheptanoid and gingerol biosynthesis	0.615093	Bol005134/Bol004610/Bol026013/Bol033347/Bol020585/Bol013024	6
ko00950	Isoquinoline alkaloid biosynthesis	0.69149	Bol033758/Bol033528/Bol008287/Bol007100/Bol024711/Bol035125/Bol039795/Bol017360/Bol014701	9
ko00960	Tropane, piperidine and pyridine alkaloid biosynthesis	0.688709	Bol029654/Bol033758/Bol033528/Bol041129/Bol008287/Bol007100/Bol024711/Bol023386/Bol033282/Bol035125/Bol039795/Bol023385/Bol023387/Bol017584/Bol017360/Bol014701	16
ko00965	Betalain biosynthesis	0.95863	Bol041297	1
ko00966	Glucosinolate biosynthesis	0.781443	Bol040365/Bol024473/Bol005786	3
ko00970	Aminoacyl-tRNA biosynthesis	0.872014	Bol007262/Bol024951/Bol024272/Bol029216/Bol032441/Bol010171/Bol030558/Bol017517/Bol041827/Bol039906/Bol036013/Bol011781/Bol025656/Bol032584/Bol044351/Bol033790/Bol006913/Bol044214/Bol015589	19
ko01040	Biosynthesis of unsaturated fatty acids	0.720535	Bol010474/Bol011202/Bol037024/Bol015928/Bol008903/Bol007285/Bol010754/Bol045152/Bol030021/Bol034379/Bol041037/Bol021638	12
ko02010	ABC transporters	0.95863	Bol037695/Bol044488/Bol037076/Bol028671/Bol023826/Bol039113	6
ko02020	Two-component system	0.63101	Bol019868/Bol006260/Bol043435/Bol034234/Bol021292/Bol040288/Bol032313/Bol018041/Bol025659	9
ko02024	Quorum sensing	0.720535	Bol031498/Bol010019/Bol015168/Bol044195/Bol026117/Bol038038/Bol029207/Bol010708/Bol010477/Bol025096/Bol032342/Bol021750/Bol005314/Bol012554/Bol029614/Bol011020/Bol011021/Bol026362/Bol006807/Bol011768/Bol019809/Bol030428/Bol008641	23
ko03008	Ribosome biogenesis in eukaryotes	0.913585	Bol017899/Bol045424/Bol034484/Bol038984/Bol031646/Bol026259/Bol025880/Bol038575/Bol008088/Bol043590/Bol034482/Bol019689/Bol026935/Bol045525/Bol034591/Bol038144/Bol030578/Bol008134/Bol014783/Bol045721/Bol034865/Bol008919/Bol004644/Bol035840/Bol029251/Bol03	30
ko03013	RNA transport	0.95863	Bol008943/Bol008945/Bol013628/Bol035779/Bol031909/Bol008149/Bol044818/Bol028755/Bol028601/Bol018216/Bol009856/Bol034495/Bol018024/Bol025875/Bol026935/Bol045471/Bol036706/Bol026374/Bol023420/Bol037082/Bol038147/Bol023421/Bol034936/Bol018513/Bol028602/Bol04	47
ko03015	mRNA surveillance pathway	0.95863	Bol042755/Bol012802/Bol013628/Bol042758/Bol031909/Bol037712/Bol005514/Bol042757/Bol028755/Bol020318/Bol042753/Bol020314/Bol012018/Bol017590/Bol043297/Bol013088/Bol034936/Bol008176/Bol008175/Bol007915/Bol036549	21
ko03018	RNA degradation	0.95863	Bol037710/Bol013628/Bol031909/Bol028755/Bol034210/Bol039616/Bol005463/Bol028880/Bol029014/Bol032437/Bol013334/Bol035210/Bol040815/Bol017476/Bol032925/Bol032926/Bol022379/Bol020658/Bol034936/Bol040295/Bol040818/Bol034244/Bol008169/Bol013143/Bol013922/Bol02	32
ko03020	RNA polymerase	0.9542	Bol012352/Bol032242/Bol013636/Bol045509/Bol024632/Bol005248/Bol008925/Bol031913/Bol028165/Bol005251/Bol039292/Bol015889	12
ko03022	Basal transcription factors	0.95863	Bol006933/Bol011771/Bol038312/Bol011557/Bol039043/Bol012089/Bol033691/Bol004370	8
ko03030	DNA replication	0.95863	Bol036857/Bol012769/Bol045933/Bol036064/Bol029351/Bol022285/Bol018223/Bol036007/Bol023885/Bol039369/Bol019019/Bol027302/Bol024414/Bol034279/Bol024185/Bol025070/Bol023291/Bol012483/Bol026241/Bol027097/Bol004457/Bol021350/Bol042451/Bol009872/Bol012484/Bol03	26
ko03040	Spliceosome	0.95863	Bol044615/Bol015986/Bol015993/Bol023201/Bol006928/Bol023189/Bol010341/Bol043802/Bol041786/Bol010234/Bol017831/Bol028393/Bol036512/Bol042240/Bol015539/Bol010236/Bol043518/Bol021690/Bol040815/Bol045865/Bol020658/Bol011955/Bol007329/Bol035953/Bol012503/Bol03	51
ko03050	Proteasome	0.95863	Bol023608/Bol023609/Bol038329/Bol019021/Bol024630/Bol026196/Bol033716/Bol014198/Bol006361	9
ko03060	Protein export	0.95863	Bol037878/Bol010019/Bol021629/Bol021750/Bol018813/Bol029471/Bol028039	7
ko03070	Bacterial secretion system	0.95863	Bol010019/Bol021750/Bol028039	3
ko03410	Base excision repair	0.95863	Bol022285/Bol007341/Bol027097/Bol021350	4
ko03420	Nucleotide excision repair	0.95863	Bol036857/Bol012769/Bol045933/Bol036064/Bol029351/Bol018223/Bol036007/Bol023885/Bol039369/Bol034607/Bol019019/Bol042456/Bol027302/Bol024414/Bol024185/Bol025070/Bol023291/Bol012483/Bol026241/Bol027097/Bol004457/Bol021350/Bol033691/Bol042451/Bol009872/Bol01	27
ko03430	Mismatch repair	0.95863	Bol036857/Bol012769/Bol045933/Bol036064/Bol029351/Bol018223/Bol044938/Bol036007/Bol023885/Bol039369/Bol019019/Bol027302/Bol024414/Bol024185/Bol025070/Bol023291/Bol012483/Bol026241/Bol004457/Bol042451/Bol009872/Bol012484/Bol039368	23
ko03440	Homologous recombination	0.95863	Bol027871/Bol036857/Bol027872/Bol027873/Bol029351/Bol014960/Bol018223/Bol036007/Bol039509/Bol023885/Bol013938/Bol039369/Bol027302/Bol011959/Bol024414/Bol024185/Bol025070/Bol021532/Bol042653/Bol023291/Bol012483/Bol026241/Bol004457/Bol042451/Bol009872/Bol03	29
ko03450	Non-homologous end-joining	0.915973	Bol022285/Bol030073	2
ko04016	MAPK signaling pathway - plant	0.730718	Bol006999/Bol005905/Bol040881/Bol034639/Bol036078/Bol032030/Bol032142/Bol026973/Bol011597/Bol020573/Bol009697/Bol019713/Bol023196/Bol009742/Bol020613/Bol026624/Bol018826/Bol032141/Bol012380/Bol025407/Bol030285/Bol040880/Bol028012/Bol020821/Bol017589/Bol01	36
ko04070	Phosphatidylinositol signaling system	0.9542	Bol023035/Bol023143/Bol036078/Bol020573/Bol040693/Bol040114/Bol015527/Bol034416/Bol020465/Bol009742/Bol015529/Bol039677/Bol025229/Bol045728/Bol018295/Bol023029/Bol025549/Bol026021/Bol045729/Bol036684/Bol020566/Bol018871/Bol041005/Bol021112/Bol045439	25
ko04120	Ubiquitin mediated proteolysis	0.95863	Bol034255/Bol008947/Bol045403/Bol021156/Bol044212/Bol027586/Bol012797/Bol007152/Bol029572/Bol013788/Bol034701/Bol007668/Bol007120/Bol026728/Bol041071/Bol031258/Bol015418/Bol034607/Bol042456/Bol025856/Bol045530/Bol034435/Bol005403/Bol036228/Bol039821/Bol04	26
ko04122	Sulfur relay system	0.95863	Bol038934/Bol007710	2
ko04130	SNARE interactions in vesicular transport	0.720535	Bol031301/Bol017474/Bol034421/Bol036659/Bol008495/Bol031332/Bol036048/Bol021308/Bol006036/Bol017933/Bol041222/Bol019695/Bol045655	13
ko04136	Autophagy - other	0.95863	Bol025429/Bol010869/Bol006219/Bol040429/Bol010872/Bol018952/Bol017144/Bol033245/Bol020455/Bol024865	10
ko04141	Protein processing in endoplasmic reticulum	0.95863	Bol037878/Bol026628/Bol022865/Bol036063/Bol008138/Bol045403/Bol004832/Bol021156/Bol044212/Bol040943/Bol027876/Bol008899/Bol030237/Bol018178/Bol036512/Bol032900/Bol007668/Bol008170/Bol030877/Bol026843/Bol034266/Bol011391/Bol007703/Bol007329/Bol041382/Bol03	61
ko04144	Endocytosis	0.95863	Bol023026/Bol023181/Bol038852/Bol033478/Bol030586/Bol040693/Bol030871/Bol017191/Bol032622/Bol012348/Bol036512/Bol045385/Bol029446/Bol017238/Bol038656/Bol038263/Bol029907/Bol007329/Bol013684/Bol027220/Bol042499/Bol039247/Bol023082/Bol025912/Bol029988/Bol04	43
ko04145	Phagosome	0.95863	Bol012765/Bol037878/Bol028368/Bol034421/Bol038491/Bol011930/Bol021544/Bol008495/Bol031332/Bol038279/Bol013050/Bol034566/Bol021308/Bol044789/Bol017137/Bol009615/Bol019695/Bol030230/Bol007245/Bol019619/Bol012351/Bol016523/Bol035188/Bol044787	24
ko04146	Peroxisome	0.689169	Bol023168/Bol006999/Bol035580/Bol020108/Bol042574/Bol037024/Bol034639/Bol026973/Bol019345/Bol010629/Bol015928/Bol022822/Bol018406/Bol013804/Bol007084/Bol045152/Bol029614/Bol007277/Bol026362/Bol029574/Bol035562/Bol017095/Bol019745/Bol010336/Bol013716/Bol00	29
ko04626	Plant-pathogen interaction	0.63101	Bol030455/Bol045564/Bol029990/Bol036078/Bol006124/Bol021592/Bol020573/Bol027876/Bol038848/Bol030613/Bol004871/Bol010002/Bol007678/Bol030237/Bol018178/Bol024876/Bol030279/Bol014161/Bol017200/Bol021347/Bol004655/Bol009742/Bol008170/Bol026624/Bol012461/Bol00	59
ko04712	Circadian rhythm - plant	0.652464	Bol031646/Bol026259/Bol008088/Bol019689/Bol012197/Bol017253/Bol043396/Bol036283/Bol022961/Bol026728/Bol034259/Bol008817/Bol036228/Bol039209/Bol024579/Bol012573	16
ko04933	AGE-RAGE signaling pathway in diabetic complications	0.63101	Bol030800/Bol023035/Bol015527/Bol020465/Bol015529/Bol039995/Bol034529/Bol019619/Bol036027/Bol008400/Bol021112/Bol045439/Bol030429/Bol006521	14

## Sheet: NQ_vs_OQ
ko00010	Glycolysis / Gluconeogenesis	0.99068	Bol031435/Bol008679/Bol037710/Bol044218/Bol045407/Bol036028/Bol013838/Bol008799/Bol043762/Bol027169/Bol007345/Bol037713/Bol030900/Bol007021/Bol029171/Bol018171/Bol028951/Bol039572/Bol037138/Bol019594/Bol027516/Bol045872/Bol023869/Bol025666/Bol030567/Bol03	31
ko00020	Citrate cycle (TCA cycle)	0.99068	Bol039124/Bol022124/Bol033046/Bol004957/Bol032221/Bol029048/Bol038744/Bol042888/Bol015943/Bol034634/Bol015309/Bol027841/Bol035589/Bol012557/Bol022028	15
ko00030	Pentose phosphate pathway	0.99068	Bol032220/Bol042879/Bol037713/Bol007021/Bol030169/Bol034962/Bol019594/Bol045872/Bol023869/Bol025666/Bol039120/Bol018526/Bol020910/Bol035618/Bol043900	15
ko00040	Pentose and glucuronate interconversions	0.665858	Bol043008/Bol011753/Bol029606/Bol008641/Bol040774/Bol014399/Bol044588/Bol021814/Bol005077/Bol019397/Bol010708/Bol033061/Bol034718/Bol024540/Bol044485/Bol027916/Bol044484/Bol024623/Bol012199/Bol010477/Bol008664/Bol026117/Bol023155/Bol033115/Bol032878/Bol03	42
ko00051	Fructose and mannose metabolism	0.973165	Bol044218/Bol045407/Bol026140/Bol033114/Bol010159/Bol022520/Bol037713/Bol007021/Bol027916/Bol021751/Bol012199/Bol006766/Bol039926/Bol019594/Bol045872/Bol023869/Bol025666/Bol039120/Bol018526/Bol033674/Bol014213	21
ko00052	Galactose metabolism	0.99068	Bol024581/Bol013838/Bol034718/Bol030900/Bol036153/Bol019594/Bol040412/Bol023869/Bol039120/Bol029129/Bol026777	11
ko00053	Ascorbate and aldarate metabolism	0.878203	Bol008679/Bol042311/Bol035528/Bol036090/Bol018222/Bol015809/Bol043762/Bol040379/Bol005496/Bol039690/Bol040378/Bol035218/Bol036089/Bol034341/Bol029005	15
ko00061	Fatty acid biosynthesis	0.99068	Bol031242/Bol034343/Bol026362/Bol029614/Bol042511/Bol021638/Bol042411	7
ko00062	Fatty acid elongation	0.99068	Bol010754/Bol045732/Bol005019/Bol008903/Bol040874/Bol041156/Bol033231/Bol037128/Bol004909/Bol012686	10
ko00071	Fatty acid degradation	0.99068	Bol008679/Bol008128/Bol007628/Bol043762/Bol037024/Bol045152/Bol026362/Bol029614/Bol043089/Bol029005/Bol042411	11
ko00072	Synthesis and degradation of ketone bodies	0.969737	Bol045227/Bol027778/Bol043089	3
ko00073	Cutin, suberine and wax biosynthesis	0.973165	Bol018470/Bol025251/Bol027265/Bol035700/Bol018504/Bol037934/Bol037013/Bol025577/Bol044403/Bol025252/Bol008615/Bol037414	12
ko00100	Steroid biosynthesis	0.99068	Bol012476/Bol022453/Bol039979/Bol036210/Bol026919/Bol022452/Bol015088	7
ko00130	Ubiquinone and other terpenoid-quinone biosynthesis	0.99068	Bol007447/Bol038385/Bol010342/Bol007449/Bol033785/Bol027953	6
ko00190	Oxidative phosphorylation	0.99068	Bol038491/Bol021544/Bol043435/Bol034720/Bol013687/Bol015918/Bol032221/Bol042888/Bol038279/Bol016040/Bol013638/Bol043784/Bol044478/Bol045533/Bol005719/Bol011772/Bol044789/Bol025705/Bol033644/Bol025064/Bol009207/Bol044787/Bol034234/Bol032255/Bol035607/Bol04	41
ko00195	Photosynthesis	0.99068	Bol035226/Bol018642/Bol038968/Bol012365/Bol038687/Bol006085/Bol038685/Bol031477/Bol035053/Bol038686/Bol022017/Bol039013	12
ko00196	Photosynthesis - antenna proteins	0.665858	Bol012796/Bol009860/Bol038846/Bol045656/Bol044323/Bol038173/Bol020853/Bol007720/Bol006329	9
ko00220	Arginine biosynthesis	0.665858	Bol004717/Bol035125/Bol007100/Bol012291/Bol019868/Bol033758/Bol019507/Bol018602/Bol043618/Bol024876/Bol033016/Bol039329/Bol024711/Bol027514	14
ko00230	Purine metabolism	0.99068	Bol015997/Bol008925/Bol012352/Bol025214/Bol026185/Bol013636/Bol015310/Bol024434/Bol008799/Bol043533/Bol024697/Bol045505/Bol024632/Bol032242/Bol027109/Bol011764/Bol029919/Bol031486/Bol037149/Bol009760/Bol045509/Bol020526/Bol006010/Bol030548/Bol011047/Bol02	36
ko00232	Caffeine metabolism	0.99068	Bol006035	1
ko00240	Pyrimidine metabolism	0.99068	Bol008925/Bol032458/Bol012352/Bol013636/Bol025159/Bol011724/Bol043533/Bol024632/Bol018849/Bol032242/Bol031844/Bol018848/Bol006254/Bol011764/Bol031486/Bol009760/Bol006114/Bol008174/Bol045509/Bol011535/Bol006010/Bol010146/Bol018297/Bol032789/Bol021991/Bol03	32
ko00250	Alanine, aspartate and glutamate metabolism	0.973165	Bol004717/Bol035125/Bol007100/Bol015920/Bol012291/Bol038539/Bol024434/Bol019868/Bol018849/Bol033758/Bol018848/Bol019507/Bol029919/Bol043618/Bol028829/Bol033016/Bol030405/Bol024711/Bol013690/Bol027514	20
ko00260	Glycine, serine and threonine metabolism	0.99068	Bol012291/Bol036028/Bol035126/Bol017812/Bol034853/Bol006074/Bol029960/Bol037822/Bol043446/Bol039810/Bol044942/Bol031376/Bol027516/Bol028829/Bol033016/Bol013540/Bol038078/Bol027514/Bol013019/Bol029117	20
ko00261	Monobactam biosynthesis	0.99068	Bol017812/Bol043446/Bol038078/Bol021657	4
ko00270	Cysteine and methionine metabolism	0.973165	Bol011415/Bol028607/Bol019760/Bol009286/Bol039124/Bol035125/Bol007100/Bol021644/Bol036748/Bol010700/Bol034468/Bol034634/Bol033758/Bol017812/Bol043446/Bol010243/Bol019026/Bol022740/Bol037138/Bol040946/Bol017361/Bol036769/Bol022080/Bol010411/Bol030881/Bol02	34
ko00280	Valine, leucine and isoleucine degradation	0.9766	Bol008679/Bol034762/Bol045227/Bol043762/Bol037024/Bol015822/Bol027778/Bol023349/Bol033277/Bol043089/Bol036769/Bol022080/Bol022079/Bol028829/Bol029005	15
ko00281	Geraniol degradation	0.99068	Bol027778	1
ko00290	Valine, leucine and isoleucine biosynthesis	0.99068	Bol045543/Bol006943/Bol008221/Bol036769/Bol022080/Bol022079/Bol029979	7
ko00300	Lysine biosynthesis	0.9766	Bol017812/Bol025548/Bol043446/Bol013602/Bol038078/Bol021657	6
ko00310	Lysine degradation	0.99068	Bol008167/Bol008679/Bol043762/Bol043371/Bol018358/Bol013557/Bol021329/Bol043089/Bol029005	9
ko00330	Arginine and proline metabolism	0.665858	Bol008679/Bol036505/Bol035125/Bol007100/Bol043816/Bol033606/Bol043762/Bol033495/Bol033758/Bol013466/Bol021578/Bol043056/Bol042968/Bol033129/Bol013516/Bol024876/Bol030881/Bol032297/Bol024711/Bol029005/Bol034247/Bol034377/Bol026938	23
ko00340	Histidine metabolism	0.99068	Bol008679/Bol030973/Bol043762/Bol029005	4
ko00350	Tyrosine metabolism	0.99068	Bol035125/Bol007100/Bol035126/Bol033758/Bol038813/Bol044942/Bol024711	7
ko00360	Phenylalanine metabolism	0.99068	Bol035125/Bol007100/Bol035126/Bol033758/Bol038385/Bol044942/Bol037689/Bol024711	8
ko00362	Benzoate degradation	0.99068	Bol043089	1
ko00380	Tryptophan metabolism	0.9766	Bol008679/Bol025706/Bol026973/Bol036748/Bol043762/Bol022334/Bol036156/Bol006999/Bol016389/Bol039452/Bol043089/Bol033477/Bol029005	13
ko00400	Phenylalanine, tyrosine and tryptophan biosynthesis	0.99068	Bol035125/Bol007100/Bol033758/Bol006074/Bol011020/Bol011021/Bol017342/Bol024711/Bol027493	9
ko00410	beta-Alanine metabolism	0.99068	Bol008679/Bol033606/Bol035126/Bol043762/Bol015822/Bol023349/Bol021578/Bol044942/Bol033277/Bol025426/Bol029005/Bol034247	12
ko00430	Taurine and hypotaurine metabolism	0.99068	Bol028031/Bol008518/Bol045196/Bol028828	4
ko00440	Phosphonate and phosphinate metabolism	0.99068	Bol042732	1
ko00450	Selenocompound metabolism	0.665858	Bol028607/Bol019760/Bol036748/Bol010700/Bol034468/Bol020834/Bol032732/Bol044351/Bol044214	9
ko00460	Cyanoamino acid metabolism	0.99068	Bol014420/Bol025782/Bol030910/Bol030909/Bol021680/Bol024289/Bol021943/Bol036051/Bol013489/Bol043330/Bol023070/Bol028828	12
ko00471	D-Glutamine and D-glutamate metabolism	0.99068	Bol004717	1
ko00480	Glutathione metabolism	0.99068	Bol032220/Bol038293/Bol021559/Bol026873/Bol042879/Bol044879/Bol014156/Bol005496/Bol009760/Bol029634/Bol035589/Bol032956/Bol012557/Bol035618/Bol031137/Bol029301/Bol028828	17
ko00500	Starch and sucrose metabolism	0.99068	Bol014420/Bol037722/Bol041057/Bol033114/Bol011800/Bol025782/Bol036150/Bol022520/Bol030910/Bol030909/Bol034718/Bol021680/Bol024289/Bol021943/Bol036103/Bol013814/Bol006041/Bol043695/Bol013489/Bol040412/Bol018979/Bol024008/Bol043330/Bol023070/Bol016932/Bol01	28
ko00510	N-Glycan biosynthesis	0.99068	Bol038238/Bol009817/Bol019518/Bol004809/Bol029141/Bol018502/Bol034312/Bol028395/Bol026179/Bol035208/Bol042902	11
ko00511	Other glycan degradation	0.99068	Bol028680/Bol012568	2
ko00514	Other types of O-glycan biosynthesis	0.99068	Bol039090/Bol017136	2
ko00520	Amino sugar and nucleotide sugar metabolism	0.99068	Bol026140/Bol023157/Bol033114/Bol010159/Bol034457/Bol022520/Bol025939/Bol006375/Bol013953/Bol034718/Bol006259/Bol029470/Bol021751/Bol044857/Bol044481/Bol028564/Bol033667/Bol010451/Bol006766/Bol039926/Bol025197/Bol029542/Bol034341/Bol033357/Bol010955/Bol03	30
ko00521	Streptomycin biosynthesis	0.99068	Bol045838/Bol024645	2
ko00523	Polyketide sugar unit biosynthesis	0.99068	Bol010451	1
ko00531	Glycosaminoglycan degradation	0.99068	Bol012568	1
ko00540	Lipopolysaccharide biosynthesis	0.99068	Bol026740/Bol024150	2
ko00561	Glycerolipid metabolism	0.99068	Bol008679/Bol024581/Bol043762/Bol022253/Bol043418/Bol044616/Bol025341/Bol030693/Bol029005/Bol011043/Bol019316/Bol025280	12
ko00562	Inositol phosphate metabolism	0.99068	Bol023035/Bol044218/Bol045838/Bol023143/Bol045407/Bol024645/Bol015527/Bol016070/Bol045439/Bol029487/Bol045728/Bol041005/Bol010393/Bol023029	14
ko00563	Glycosylphosphatidylinositol (GPI)-anchor biosynthesis	0.9766	Bol029549/Bol036059/Bol037829/Bol031157/Bol042881/Bol026179/Bol039340/Bol027402	8
ko00564	Glycerophospholipid metabolism	0.99068	Bol034729/Bol020109/Bol035857/Bol035073/Bol022253/Bol016070/Bol025401/Bol026765/Bol007696/Bol035065/Bol043825/Bol038106/Bol042732/Bol030693/Bol025334/Bol011043/Bol025822/Bol025280	18
ko00565	Ether lipid metabolism	0.99068	Bol034729/Bol035065/Bol042732	3
ko00590	Arachidonic acid metabolism	0.99068	Bol015014/Bol014156/Bol031197/Bol028828	4
ko00591	Linoleic acid metabolism	0.973165	Bol029325/Bol009772/Bol010804/Bol034868	4
ko00592	alpha-Linolenic acid metabolism	0.973165	Bol008128/Bol032588/Bol007628/Bol010926/Bol037024/Bol045152/Bol005051/Bol029325/Bol042750/Bol009209/Bol009772/Bol010804/Bol034868	13
ko00600	Sphingolipid metabolism	0.99068	Bol024581/Bol020031/Bol017754/Bol028997	4
ko00601	Glycosphingolipid biosynthesis - lacto and neolacto series	0.99068	Bol015776	1
ko00603	Glycosphingolipid biosynthesis - globo and isoglobo series	0.9766	Bol024581/Bol041198/Bol015776/Bol012568	4
ko00604	Glycosphingolipid biosynthesis - ganglio series	0.99068	Bol041198/Bol012568	2
ko00620	Pyruvate metabolism	0.99068	Bol008679/Bol039124/Bol024722/Bol015545/Bol005864/Bol041183/Bol008799/Bol021608/Bol043762/Bol034634/Bol025985/Bol031242/Bol034343/Bol037138/Bol008622/Bol016785/Bol043089/Bol030548/Bol004818/Bol029005	20
ko00625	Chloroalkane and chloroalkene degradation	0.99068	Bol008679/Bol043762/Bol029005	3
ko00630	Glyoxylate and dicarboxylate metabolism	0.9766	Bol030407/Bol039124/Bol026973/Bol004957/Bol012291/Bol029048/Bol015943/Bol019868/Bol034634/Bol006999/Bol037822/Bol039810/Bol040169/Bol031376/Bol037055/Bol012059/Bol038963/Bol043089/Bol033016/Bol017074/Bol013540/Bol027514	22
ko00640	Propanoate metabolism	0.9766	Bol038744/Bol031242/Bol034343/Bol015822/Bol023349/Bol037138/Bol033277/Bol043089/Bol025426	9
ko00643	Styrene degradation	0.99068	Bol038813	1
ko00650	Butanoate metabolism	0.99068	Bol045227/Bol038539/Bol006943/Bol008221/Bol027778/Bol043089	6
ko00660	C5-Branched dibasic acid metabolism	0.99068	Bol006943/Bol008221/Bol029979	3
ko00670	One carbon pool by folate	0.99068	Bol039844/Bol010150/Bol017074	3
ko00680	Methane metabolism	0.99068	Bol030407/Bol037710/Bol036028/Bol020546/Bol029960/Bol037713/Bol019594/Bol027516/Bol016785/Bol045872/Bol023869/Bol025666/Bol039120/Bol018526/Bol004818	15
ko00710	Carbon fixation in photosynthetic organisms	0.665858	Bol031435/Bol039124/Bol044218/Bol035125/Bol045407/Bol024722/Bol007100/Bol012291/Bol015545/Bol007345/Bol034634/Bol025985/Bol037713/Bol029171/Bol030169/Bol034962/Bol040169/Bol045435/Bol016785/Bol045872/Bol012059/Bol038963/Bol025666/Bol033016/Bol018526/Bol00	30
ko00730	Thiamine metabolism	0.99068	Bol045589/Bol025214/Bol005061/Bol026609/Bol007424	5
ko00740	Riboflavin metabolism	0.99068	Bol005437/Bol020526/Bol004703	3
ko00750	Vitamin B6 metabolism	0.665858	Bol012801/Bol034853/Bol029960/Bol040191/Bol008957/Bol013019	6
ko00760	Nicotinate and nicotinamide metabolism	0.9766	Bol011724/Bol020108/Bol031844/Bol011535/Bol030405/Bol018297	6
ko00770	Pantothenate and CoA biosynthesis	0.99068	Bol017477/Bol045543/Bol006943/Bol008221/Bol044558/Bol036769/Bol022080/Bol022079	8
ko00780	Biotin metabolism	0.99068	Bol042511/Bol029458	2
ko00790	Folate biosynthesis	0.99068	Bol027466/Bol034871/Bol008146/Bol033253/Bol007658	5
ko00860	Porphyrin and chlorophyll metabolism	0.665858	Bol026165/Bol013070/Bol016274/Bol045473/Bol036541/Bol022823/Bol006119/Bol005106/Bol034245/Bol024433/Bol024573/Bol006260/Bol039489/Bol040837/Bol009411/Bol042206/Bol045211	17
ko00900	Terpenoid backbone biosynthesis	0.99068	Bol026165/Bol013657/Bol045227/Bol016865/Bol021256/Bol005061/Bol026609/Bol016855/Bol043089	9
ko00901	Indole alkaloid biosynthesis	0.99068	Bol039398/Bol018638/Bol045801	3
ko00903	Limonene and pinene degradation	0.9766	Bol008679/Bol043762/Bol029005	3
ko00904	Diterpenoid biosynthesis	0.99068	Bol038154/Bol022319/Bol008872	3
ko00905	Brassinosteroid biosynthesis	0.99068	Bol018666	1
ko00906	Carotenoid biosynthesis	0.99068	Bol033265/Bol032060/Bol019820/Bol029878/Bol034439/Bol022856	6
ko00908	Zeatin biosynthesis	0.99068	Bol020111/Bol036074/Bol007141/Bol014258/Bol044003	5
ko00909	Sesquiterpenoid and triterpenoid biosynthesis	0.99068	Bol014629/Bol022453/Bol036210/Bol022452	4
ko00910	Nitrogen metabolism	0.99068	Bol004717/Bol019359/Bol019868/Bol019507/Bol035025/Bol021195	6
ko00920	Sulfur metabolism	0.99068	Bol023144/Bol038137/Bol028479/Bol021644/Bol007111/Bol010700/Bol012039/Bol010243/Bol038996/Bol005714	10
ko00940	Phenylpropanoid biosynthesis	0.9766	Bol014420/Bol021927/Bol037385/Bol005134/Bol020093/Bol024475/Bol025782/Bol020349/Bol036888/Bol027603/Bol030910/Bol030909/Bol038330/Bol039840/Bol021680/Bol033642/Bol024289/Bol032748/Bol026013/Bol038385/Bol021943/Bol043920/Bol037689/Bol028875/Bol028612/Bol02	41
ko00941	Flavonoid biosynthesis	0.99068	Bol005134/Bol013776/Bol026013/Bol042059	4
ko00942	Anthocyanin biosynthesis	0.99068	Bol028297	1
ko00944	Flavone and flavonol biosynthesis	0.99068	Bol033163	1
ko00945	Stilbenoid, diarylheptanoid and gingerol biosynthesis	0.99068	Bol005134/Bol026013	2
ko00950	Isoquinoline alkaloid biosynthesis	0.99068	Bol035125/Bol007100/Bol035126/Bol033758/Bol044942/Bol024711	6
ko00960	Tropane, piperidine and pyridine alkaloid biosynthesis	0.9766	Bol043413/Bol035125/Bol007100/Bol033284/Bol023387/Bol035126/Bol029654/Bol033758/Bol043982/Bol023386/Bol044942/Bol029653/Bol024711	13
ko00965	Betalain biosynthesis	0.99068	Bol013292	1
ko00966	Glucosinolate biosynthesis	0.99068	Bol033477	1
ko00970	Aminoacyl-tRNA biosynthesis	0.99068	Bol024951/Bol007262/Bol010171/Bol015589/Bol033790/Bol025656/Bol006599/Bol032584/Bol044351/Bol032441/Bol036013/Bol011781/Bol024272/Bol044214/Bol041827	15
ko01040	Biosynthesis of unsaturated fatty acids	0.99068	Bol010754/Bol011202/Bol037024/Bol045152/Bol008903/Bol007285/Bol041036/Bol008242/Bol021638	9
ko02010	ABC transporters	0.99068	Bol037076/Bol037695/Bol028671/Bol039579	4
ko02020	Two-component system	0.9766	Bol043435/Bol019868/Bol034234/Bol007706/Bol006260/Bol018041/Bol043089	7
ko02024	Quorum sensing	0.99068	Bol010019/Bol008641/Bol019397/Bol010708/Bol026362/Bol029614/Bol011020/Bol010477/Bol011021/Bol026117/Bol038038/Bol029207/Bol027846/Bol038860/Bol042411/Bol027493	16
ko03008	Ribosome biogenesis in eukaryotes	0.99068	Bol017899/Bol034484/Bol026259/Bol038575/Bol019689/Bol045424/Bol031646/Bol043590/Bol045814/Bol008088/Bol014783/Bol044525/Bol045721/Bol038753/Bol044192/Bol034482/Bol008134/Bol019832/Bol012759/Bol006091/Bol004644/Bol007344/Bol034865/Bol026935/Bol008919/Bol02	26
ko03013	RNA transport	0.99068	Bol008945/Bol031909/Bol008943/Bol028755/Bol013628/Bol026374/Bol038113/Bol028047/Bol035779/Bol009856/Bol008149/Bol037082/Bol007944/Bol012536/Bol023421/Bol029964/Bol039689/Bol023420/Bol044956/Bol039359/Bol005464/Bol025024/Bol018024/Bol037830/Bol044818/Bol03	43
ko03015	mRNA surveillance pathway	0.992346	Bol031909/Bol012802/Bol028755/Bol013628/Bol037712/Bol038113/Bol012018/Bol042753/Bol012536/Bol012799/Bol016820/Bol013088/Bol008176/Bol008175/Bol025024/Bol017590/Bol029652/Bol021431/Bol043297/Bol027901/Bol027123/Bol034936	22
ko03018	RNA degradation	0.99068	Bol031909/Bol037710/Bol028755/Bol013628/Bol032926/Bol032437/Bol005463/Bol020658/Bol040815/Bol040818/Bol029014/Bol013334/Bol017476/Bol040295/Bol025024/Bol034244/Bol013143/Bol019594/Bol013922/Bol023869/Bol039120/Bol025920/Bol017498/Bol034936/Bol025931	25
ko03020	RNA polymerase	0.99068	Bol008925/Bol012352/Bol013636/Bol024632/Bol032242/Bol045509/Bol006010/Bol028165/Bol031913/Bol026006	10
ko03022	Basal transcription factors	0.992909	Bol011557/Bol038312/Bol039043/Bol041793	4
ko03030	DNA replication	0.99068	Bol036857/Bol012769/Bol018223/Bol045933/Bol036064/Bol029351/Bol039369/Bol023885/Bol022285/Bol034279/Bol036007/Bol024185/Bol022792/Bol012483/Bol024414/Bol019019/Bol027302/Bol042451/Bol023291/Bol023292/Bol009872/Bol012484/Bol004457/Bol004822/Bol026241/Bol02	28
ko03040	Spliceosome	0.99068	Bol044615/Bol015986/Bol015993/Bol021690/Bol025316/Bol023201/Bol043802/Bol029948/Bol028393/Bol043518/Bol023189/Bol012536/Bol020658/Bol040815/Bol015539/Bol034891/Bol045865/Bol018744/Bol035953/Bol026689/Bol010234/Bol010221/Bol019319/Bol034789/Bol014332/Bol01	47
ko03050	Proteasome	0.99068	Bol023608/Bol023609/Bol028679/Bol019021/Bol024630/Bol026196/Bol008770/Bol039468/Bol019609/Bol014198/Bol025162/Bol033716/Bol033532/Bol016221/Bol035950	15
ko03060	Protein export	0.99068	Bol037878/Bol010019/Bol018813/Bol029471/Bol044923/Bol021629/Bol028039/Bol015092/Bol026942/Bol011190	10
ko03070	Bacterial secretion system	0.99068	Bol010019/Bol028039	2
ko03410	Base excision repair	0.99068	Bol029028/Bol022285/Bol027097/Bol021350	4
ko03420	Nucleotide excision repair	0.99068	Bol036857/Bol012769/Bol018223/Bol045933/Bol036064/Bol029351/Bol039369/Bol023885/Bol036007/Bol024185/Bol012483/Bol024414/Bol019019/Bol027302/Bol034607/Bol042451/Bol023291/Bol023292/Bol009872/Bol012484/Bol004457/Bol004822/Bol042456/Bol026241/Bol027097/Bol03	27
ko03430	Mismatch repair	0.99068	Bol036857/Bol012769/Bol018223/Bol045933/Bol036064/Bol029351/Bol039369/Bol044938/Bol023885/Bol036007/Bol024185/Bol012483/Bol024414/Bol019019/Bol027302/Bol042451/Bol023291/Bol023292/Bol009872/Bol012484/Bol004457/Bol004822/Bol026241/Bol039368	24
ko03440	Homologous recombination	0.99068	Bol036857/Bol018223/Bol030682/Bol029351/Bol014960/Bol039369/Bol039509/Bol023885/Bol036007/Bol024185/Bol042653/Bol012483/Bol024414/Bol027302/Bol032852/Bol027562/Bol042451/Bol023291/Bol023292/Bol009872/Bol012484/Bol004457/Bol004822/Bol011959/Bol026241/Bol03	26
ko03450	Non-homologous end-joining	0.99068	Bol022285/Bol030073	2
ko04016	MAPK signaling pathway - plant	0.665858	Bol019715/Bol036078/Bol019713/Bol005905/Bol026973/Bol020613/Bol028012/Bol012380/Bol032113/Bol011764/Bol006999/Bol015330/Bol020573/Bol009742/Bol013743/Bol032142/Bol020340/Bol026529/Bol009697/Bol028860/Bol026836/Bol030701/Bol018871/Bol032141/Bol012150/Bol02	34
ko04070	Phosphatidylinositol signaling system	0.99068	Bol023035/Bol036078/Bol023143/Bol015527/Bol016070/Bol020573/Bol009742/Bol013743/Bol045439/Bol029487/Bol045728/Bol018871/Bol012150/Bol041005/Bol010393/Bol023029	16
ko04120	Ubiquitin mediated proteolysis	0.99068	Bol008947/Bol012797/Bol034701/Bol029572/Bol031258/Bol031369/Bol044212/Bol025946/Bol016392/Bol036228/Bol040021/Bol016067/Bol039598/Bol034435/Bol045530/Bol027586/Bol034255/Bol034607/Bol023909/Bol045711/Bol023908/Bol007120/Bol042456/Bol013788	24
ko04122	Sulfur relay system	0.99068	Bol038934/Bol011812	2
ko04130	SNARE interactions in vesicular transport	0.99068	Bol017474/Bol034421/Bol036048/Bol006036/Bol019695/Bol009849/Bol023100/Bol041332/Bol031332/Bol021308	10
ko04136	Autophagy - other	0.99068	Bol025429/Bol010869/Bol006219/Bol018952/Bol040429/Bol017144/Bol010872/Bol005526/Bol033245/Bol043331/Bol020455	11
ko04141	Protein processing in endoplasmic reticulum	0.9766	Bol036063/Bol008138/Bol022865/Bol037878/Bol009142/Bol004832/Bol017611/Bol036852/Bol030237/Bol034266/Bol008960/Bol008170/Bol016150/Bol019588/Bol026843/Bol029964/Bol028091/Bol019518/Bol035736/Bol031258/Bol031369/Bol041443/Bol043528/Bol025663/Bol023082/Bol04	58
ko04144	Endocytosis	0.992909	Bol023181/Bol034729/Bol023026/Bol017191/Bol017238/Bol038263/Bol041395/Bol032025/Bol041197/Bol023082/Bol027959/Bol039247/Bol035065/Bol038852/Bol023040/Bol015673/Bol024126/Bol035474/Bol045728/Bol029164/Bol041456/Bol045385/Bol032622/Bol043603/Bol035672/Bol01	28
ko04145	Phagosome	0.665858	Bol012351/Bol038491/Bol021544/Bol012765/Bol037878/Bol027695/Bol034421/Bol039276/Bol038279/Bol016040/Bol013638/Bol036852/Bol044478/Bol045533/Bol011772/Bol024326/Bol044789/Bol025705/Bol019695/Bol034566/Bol009207/Bol027385/Bol044787/Bol027696/Bol012455/Bol03	35
ko04146	Peroxisome	0.9766	Bol023168/Bol026973/Bol020108/Bol037024/Bol045152/Bol021419/Bol035700/Bol026362/Bol006999/Bol027778/Bol029614/Bol042460/Bol035589/Bol037055/Bol029574/Bol022822/Bol009899/Bol025426/Bol044403/Bol012557/Bol017095/Bol006035/Bol042411	23
ko04626	Plant-pathogen interaction	0.754258	Bol017161/Bol036078/Bol042477/Bol026655/Bol030237/Bol008170/Bol038848/Bol005163/Bol017200/Bol027148/Bol045794/Bol032113/Bol010002/Bol009929/Bol030455/Bol006688/Bol020573/Bol021599/Bol044444/Bol009742/Bol013743/Bol006922/Bol021864/Bol009267/Bol007703/Bol02	51
ko04712	Circadian rhythm - plant	0.99068	Bol026259/Bol019689/Bol031646/Bol045814/Bol008088/Bol044525/Bol043799/Bol036228/Bol036283	9
ko04933	AGE-RAGE signaling pathway in diabetic complications	0.99068	Bol023035/Bol030800/Bol039276/Bol014820/Bol015527/Bol012455/Bol009737/Bol045439/Bol008400/Bol010393	10
