# Supplementary material for: Homoeolog expression bias and expression level dominance (ELD) in four tissues of natural allotetraploid Brassica napus
Source: BMC Genomics. 2020 Apr 29;21:330. doi: 10.1186/s12864-020-6747-1 (PMC7191788; doi:10.1186/s12864-020-6747-1)
Supplement: Supplementary file 5 — Additional file 5 : Table S3. The top 5 of up−/down-regulated KEGG pathways in B. napus and its two diploid progenitors in four tissues. [file 12864_2020_6747_MOESM5_ESM.xlsx]

## Sheet: Table S3
Table S3 The top 5 of up-/down-regulated KEGG pathways in B. napus and its two diploid progenitors in four tissues
Comparison group	The top 5 of up-regulated KEGG pathways		The top 5 of down-regulated KEGG pathways
	KOid	Description	KOid	Description
NS_RS	ko03008	Ribosome biogenesis in eukaryotes (254.2)	ko00710	Carbon fixation in photosynthetic organisms (-48266.7)
	ko03020	RNA polymerase (176.5)	ko00630	Glyoxylate and dicarboxylate metabolism (-46533.8)
	ko00901	Indole alkaloid biosynthesis (126.6)	ko00195	Photosynthesis (-34953.2)
	ko03050	Proteasome (101.6)	ko00196	Photosynthesis - antenna proteins (-9185.3)
	ko00650	Butanoate metabolism (81.2)	ko00680	Methane metabolism (-5193.6)
NL_RL	ko00940	Phenylpropanoid biosynthesis (1382.1)	ko00710	Carbon fixation in photosynthetic organisms (-59784.1)
	ko00592	alpha-Linolenic acid metabolism (1133.8)	ko00630	Glyoxylate and dicarboxylate metabolism (-52248.7)
	ko00380	Tryptophan metabolism (1078.7)	ko00195	Photosynthesis (-14280.8)
	ko00591	Linoleic acid metabolism (947.7)	ko00030	Pentose phosphate pathway (-8418.3)
	ko00360	Phenylalanine metabolism (677)	ko00051	Fructose and mannose metabolism (-8110.6)
NF_RF	ko00040	Pentose and glucuronate interconversions (9985.2)	ko04141	Protein processing in endoplasmic reticulum (-9513.3)
	ko02024	Quorum sensing (969.6)	ko00480	Glutathione metabolism (-4874.9)
	ko00380	Tryptophan metabolism (686.4)	ko00195	Photosynthesis (-4519)
	ko04016	MAPK signaling pathway - plant (685.2)	ko03040	Spliceosome (-3399.4)
	ko04146	Peroxisome (377.4)	ko04144	Endocytosis (-3102.6)
NQ_RQ	ko00906	Carotenoid biosynthesis (461.4)	ko00710	Carbon fixation in photosynthetic organisms (-11621.5)
	ko00730	Thiamine metabolism (452.2)	ko00630	Glyoxylate and dicarboxylate metabolism (-8606.4)
	ko00430	Taurine and hypotaurine metabolism (264.2)	ko04141	Protein processing in endoplasmic reticulum (-7913.8)
	ko00650	Butanoate metabolism (249.4)	ko00195	Photosynthesis (-7718.7)
	ko00950	Isoquinoline alkaloid biosynthesis (219.4)	ko04145	Phagosome (-6057.8)
NS_OS	ko00450	Selenocompound metabolism (64.2)	ko04626	Plant-pathogen interaction (-5246)
	ko00430	Taurine and hypotaurine metabolism (19.9)	ko04141	Protein processing in endoplasmic reticulum (-3678.1)
	ko00471	D-Glutamine and D-glutamate metabolism (4.6)	ko03040	Spliceosome (-2287.5)
	ko00540	Lipopolysaccharide biosynthesis (2.8)	ko00710	Carbon fixation in photosynthetic organisms (-2237.4)
	ko00965	Betalain biosynthesis (1.7)	ko00196	Photosynthesis - antenna proteins (-2107.4)
NL_OL	ko00380	Tryptophan metabolism (213.2)	ko04141	Protein processing in endoplasmic reticulum (-7134.2)
	ko00521	Streptomycin biosynthesis (201)	ko04626	Plant-pathogen interaction (-6912.2)
	ko00906	Carotenoid biosynthesis (163.9)	ko00710	Carbon fixation in photosynthetic organisms (-5943.6)
	ko00909	Sesquiterpenoid and triterpenoid biosynthesis (136.2)	ko00630	Glyoxylate and dicarboxylate metabolism (-4995.2)
	ko00910	Nitrogen metabolism (109.6)	ko04144	Endocytosis (-3272.7)
NF_OF	ko00040	Pentose and glucuronate interconversions (4902)	ko00195	Photosynthesis (-9927.3)
	ko00053	Ascorbate and aldarate metabolism (1488.2)	ko00710	Carbon fixation in photosynthetic organisms (-5601.9)
	ko02024	Quorum sensing (840.7)	ko00630	Glyoxylate and dicarboxylate metabolism (-5167)
	ko00330	Arginine and proline metabolism (308)	ko00196	Photosynthesis - antenna proteins (-3642)
	ko03440	Homologous recombination (198.9)	ko00010	Glycolysis / Gluconeogenesis (-2979.1)
NQ_OQ	ko00471	D-Glutamine and D-glutamate metabolism (49)	ko00710	Carbon fixation in photosynthetic organisms (-4218)
	ko00430	Taurine and hypotaurine metabolism (36.7)	ko00196	Photosynthesis - antenna proteins (-4190.9)
	ko00966	Glucosinolate biosynthesis (13.7)	ko00630	Glyoxylate and dicarboxylate metabolism (-3024.4)
	ko00603	Glycosphingolipid biosynthesis - globo and isoglobo series (13.5)	ko00010	Glycolysis / Gluconeogenesis (-2515.2)
	ko00511	Other glycan degradation (8.4)	ko00195	Photosynthesis (-2462.4)
The figures in brackets indicate the TPM values.
